# Supplementary material for: Growth differentiation factor 15 protects against the aging‐mediated systemic inflammatory response in humans and mice
Source: Aging Cell. 2020 Jul 21;19(8):e13195. doi: 10.1111/acel.13195 (PMC7431835; doi:10.1111/acel.13195)
Supplement: Supplementary file 3 — Table S2 [file ACEL-19-e13195-s003.xlsx]

## Sheet: Sheet 1
id	trait	sample_size	year	consortium	author	note	mr	sex	priority	population	unit	subcategory	category	pmid	ncase	ncontrol	sd	SNP	effect_allele.exposure	other_allele.exposure	effect_allele.outcome	other_allele.outcome	beta.exposure	beta.outcome	eaf.exposure	eaf.outcome	remove	palindromic	ambiguous	chr	pos	se.outcome	samplesize.outcome	pval.outcome	originalname.outcome	outcome.deprecated	mr_keep.outcome	data_source.outcome	proxy.outcome	target_snp.outcome	proxy_snp.outcome	target_a1.outcome	target_a2.outcome	proxy_a1.outcome	proxy_a2.outcome	rsid	se.exposure	samplesize.exposure	mr_keep.exposure
ukb-b-6704	Arm fat mass (right)	454757	2018	MRC-IEU	Ben Elsworth	23120: Output from GWAS pipeline using Phesant derived variables from UKBiobank	1	Males and Females	1	European	SD	NA	Continuous					rs7226	T	C	T	C	0.341031	-0.0105186		0.23684	FALSE	FALSE	FALSE	19	18480609	0.00234034	454757	7.00003e-06	Arm fat mass (right)	Arm fat mass (right) || ||	TRUE	igd								rs7226	0.0376608	670	TRUE
ukb-b-8338	Arm fat mass (left)	454684	2018	MRC-IEU	Ben Elsworth	23124: Output from GWAS pipeline using Phesant derived variables from UKBiobank	1	Males and Females	1	European	SD	NA	Continuous					rs7226	T	C	T	C	0.341031	-0.0103484		0.236833	FALSE	FALSE	FALSE	19	18480609	0.00234041	454684	9.80009e-06	Arm fat mass (left)	Arm fat mass (left) || ||	TRUE	igd								rs7226	0.0376608	670	TRUE
ukb-b-12854	Arm fat percentage (right)	454789	2018	MRC-IEU	Ben Elsworth	23119: Output from GWAS pipeline using Phesant derived variables from UKBiobank	1	Males and Females	1	European	SD	NA	Continuous					rs7226	T	C	T	C	0.341031	-0.0077444		0.236844	FALSE	FALSE	FALSE	19	18480609	0.00182208	454789	2.1e-05	Arm fat percentage (right)	Arm fat percentage (right) || ||	TRUE	igd								rs7226	0.0376608	670	TRUE
ukb-b-19393	Whole body fat mass	454137	2018	MRC-IEU	Ben Elsworth	23100: Output from GWAS pipeline using Phesant derived variables from UKBiobank	1	Males and Females	1	European	SD	NA	Continuous					rs7226	T	C	T	C	0.341031	-0.00970963		0.236869	FALSE	FALSE	FALSE	19	18480609	0.00232661	454137	2.99999e-05	Whole body fat mass	Whole body fat mass || ||	TRUE	igd								rs7226	0.0376608	670	TRUE
ukb-d-30140_irnt	Neutrophill count	349856	2018	NA	Neale lab	NA	1	Males and Females	0	European	NA	NA	Continuous					rs7226	T	C	T	C	0.341031	-0.0117095		0.237335	FALSE	FALSE	FALSE	19	18480609	0.00282144	349856	3.32292e-05	Neutrophill count	Neutrophill count || ||	TRUE	igd								rs7226	0.0376608	670	TRUE
ukb-b-11842	Weight	461632	2018	MRC-IEU	Ben Elsworth	21002: Output from GWAS pipeline using Phesant derived variables from UKBiobank	1	Males and Females	1	European	SD	NA	Continuous					rs7226	T	C	T	C	0.341031	-0.0084289		0.236854	FALSE	FALSE	FALSE	19	18480609	0.00206684	461632	4.49997e-05	Weight	Weight || ||	TRUE	igd								rs7226	0.0376608	670	TRUE
ukb-b-19953	Body mass index (BMI)	461460	2018	MRC-IEU	Ben Elsworth	21001: Output from GWAS pipeline using Phesant derived variables from UKBiobank	1	Males and Females	1	European	SD	NA	Continuous					rs7226	T	C	T	C	0.341031	-0.00960122		0.236859	FALSE	FALSE	FALSE	19	18480609	0.00235459	461460	4.49997e-05	Body mass index (BMI)	Body mass index (BMI) || ||	TRUE	igd								rs7226	0.0376608	670	TRUE
ukb-b-20188	Arm fat percentage (left)	454724	2018	MRC-IEU	Ben Elsworth	23123: Output from GWAS pipeline using Phesant derived variables from UKBiobank	1	Males and Females	1	European	SD	NA	Continuous					rs7226	T	C	T	C	0.341031	-0.00711908		0.236834	FALSE	FALSE	FALSE	19	18480609	0.00181199	454724	8.50002e-05	Arm fat percentage (left)	Arm fat percentage (left) || ||	TRUE	igd								rs7226	0.0376608	670	TRUE
ukb-b-20044	Trunk fat mass	454588	2018	MRC-IEU	Ben Elsworth	23128: Output from GWAS pipeline using Phesant derived variables from UKBiobank	1	Males and Females	1	European	SD	NA	Continuous					rs7226	T	C	T	C	0.341031	-0.00934095		0.236833	FALSE	FALSE	FALSE	19	18480609	0.0023988	454588	9.90011e-05	Trunk fat mass	Trunk fat mass || ||	TRUE	igd								rs7226	0.0376608	670	TRUE
ukb-b-18096	Leg fat mass (right)	454846	2018	MRC-IEU	Ben Elsworth	23112: Output from GWAS pipeline using Phesant derived variables from UKBiobank	1	Males and Females	1	European	SD	NA	Continuous					rs7226	T	C	T	C	0.341031	-0.00727656		0.23685	FALSE	FALSE	FALSE	19	18480609	0.00190835	454846	0.000140001	Leg fat mass (right)	Leg fat mass (right) || ||	TRUE	igd								rs7226	0.0376608	670	TRUE
ukb-b-16407	Trunk fat percentage	454613	2018	MRC-IEU	Ben Elsworth	23127: Output from GWAS pipeline using Phesant derived variables from UKBiobank	1	Males and Females	1	European	SD	NA	Continuous					rs7226	T	C	T	C	0.341031	-0.0082449		0.236837	FALSE	FALSE	FALSE	19	18480609	0.00220299	454613	0.000179999	Trunk fat percentage	Trunk fat percentage || ||	TRUE	igd								rs7226	0.0376608	670	TRUE
ukb-b-7212	Leg fat mass (left)	454823	2018	MRC-IEU	Ben Elsworth	23116: Output from GWAS pipeline using Phesant derived variables from UKBiobank	1	Males and Females	1	European	SD	NA	Continuous					rs7226	T	C	T	C	0.341031	-0.00700284		0.236849	FALSE	FALSE	FALSE	19	18480609	0.00188588	454823	0.0002	Leg fat mass (left)	Leg fat mass (left) || ||	TRUE	igd								rs7226	0.0376608	670	TRUE
ukb-b-8909	Body fat percentage	454633	2018	MRC-IEU	Ben Elsworth	23099: Output from GWAS pipeline using Phesant derived variables from UKBiobank	1	Males and Females	1	European	SD	NA	Continuous					rs7226	T	C	T	C	0.341031	-0.00675173		0.236838	FALSE	FALSE	FALSE	19	18480609	0.00183547	454633	0.000230001	Body fat percentage	Body fat percentage || ||	TRUE	igd								rs7226	0.0376608	670	TRUE
ukb-b-20531	Leg fat percentage (right)	454854	2018	MRC-IEU	Ben Elsworth	23111: Output from GWAS pipeline using Phesant derived variables from UKBiobank	1	Males and Females	1	European	SD	NA	Continuous					rs7226	T	C	T	C	0.341031	-0.00552341		0.236849	FALSE	FALSE	FALSE	19	18480609	0.0015196	454854	0.000280001	Leg fat percentage (right)	Leg fat percentage (right) || ||	TRUE	igd								rs7226	0.0376608	670	TRUE
ukb-d-30000_irnt	White blood cell (leukocyte) count	350470	2018	NA	Neale lab	NA	1	Males and Females	0	European	NA	NA	Continuous					rs7226	T	C	T	C	0.341031	-0.0101206		0.237325	FALSE	FALSE	FALSE	19	18480609	0.00282546	350470	0.000341099	White blood cell (leukocyte) count	White blood cell (leukocyte) count || ||	TRUE	igd								rs7226	0.0376608	670	TRUE
ukb-b-16099	Leg fat-free mass (left)	454805	2018	MRC-IEU	Ben Elsworth	23117: Output from GWAS pipeline using Phesant derived variables from UKBiobank	1	Males and Females	1	European	SD	NA	Continuous					rs7226	T	C	T	C	0.341031	-0.00544613		0.236845	FALSE	FALSE	FALSE	19	18480609	0.00155124	454805	0.000449997	Leg fat-free mass (left)	Leg fat-free mass (left) || ||	TRUE	igd								rs7226	0.0376608	670	TRUE
ukb-b-17271	Leg predicted mass (left)	454799	2018	MRC-IEU	Ben Elsworth	23118: Output from GWAS pipeline using Phesant derived variables from UKBiobank	1	Males and Females	1	European	SD	NA	Continuous					rs7226	T	C	T	C	0.341031	-0.00528772		0.236843	FALSE	FALSE	FALSE	19	18480609	0.00154114	454799	0.000599998	Leg predicted mass (left)	Leg predicted mass (left) || ||	TRUE	igd								rs7226	0.0376608	670	TRUE
ukb-b-18377	Leg fat percentage (left)	454826	2018	MRC-IEU	Ben Elsworth	23115: Output from GWAS pipeline using Phesant derived variables from UKBiobank	1	Males and Females	1	European	SD	NA	Continuous					rs7226	T	C	T	C	0.341031	-0.00494685		0.236848	FALSE	FALSE	FALSE	19	18480609	0.00150021	454826	0.000980009	Leg fat percentage (left)	Leg fat percentage (left) || ||	TRUE	igd								rs7226	0.0376608	670	TRUE
ukb-b-14310	Leg predicted mass (right)	454834	2018	MRC-IEU	Ben Elsworth	23114: Output from GWAS pipeline using Phesant derived variables from UKBiobank	1	Males and Females	1	European	SD	NA	Continuous					rs7226	T	C	T	C	0.341031	-0.00474781		0.236851	FALSE	FALSE	FALSE	19	18480609	0.00154035	454834	0.0021	Leg predicted mass (right)	Leg predicted mass (right) || ||	TRUE	igd								rs7226	0.0376608	670	TRUE
ebi-a-GCST004633	Neutrophil percentage of white cells	171542	2016	NA	Astle WJ	NA	1	NA	0	European	NA	NA	NA	27863252				rs7226	T	C	T	C	0.341031	-0.0127465		0.2365	FALSE	FALSE	FALSE	19	18480609	0.00425869	171542	0.00276198	Neutrophil percentage of white cells	Neutrophil percentage of white cells || ||	TRUE	igd								rs7226	0.0376608	670	TRUE
ukb-b-12828	Leg fat-free mass (right)	454835	2018	MRC-IEU	Ben Elsworth	23113: Output from GWAS pipeline using Phesant derived variables from UKBiobank	1	Males and Females	1	European	SD	NA	Continuous					rs7226	T	C	T	C	0.341031	-0.00459992		0.236851	FALSE	FALSE	FALSE	19	18480609	0.00155034	454835	0.00299999	Leg fat-free mass (right)	Leg fat-free mass (right) || ||	TRUE	igd								rs7226	0.0376608	670	TRUE
ebi-a-GCST004608	Granulocyte percentage of myeloid white cells	169545	2016	NA	Astle WJ	NA	1	NA	0	European	NA	NA	NA	27863252				rs7226	T	C	T	C	0.341031	-0.0122836		0.2364	FALSE	FALSE	FALSE	19	18480609	0.00426452	169545	0.00397201	Granulocyte percentage of myeloid white cells	Granulocyte percentage of myeloid white cells || ||	TRUE	igd								rs7226	0.0376608	670	TRUE
ebi-a-GCST004632	Lymphocyte percentage of white cells	171748	2016	NA	Astle WJ	NA	1	NA	0	European	NA	NA	NA	27863252				rs7226	T	C	T	C	0.341031	0.0118248		0.2365	FALSE	FALSE	FALSE	19	18480609	0.00425147	171748	0.00541402	Lymphocyte percentage of white cells	Lymphocyte percentage of white cells || ||	TRUE	igd								rs7226	0.0376608	670	TRUE
ukb-b-14540	Whole body water mass	454888	2018	MRC-IEU	Ben Elsworth	23102: Output from GWAS pipeline using Phesant derived variables from UKBiobank	1	Males and Females	1	European	SD	NA	Continuous					rs7226	T	C	T	C	0.341031	-0.00408792		0.236855	FALSE	FALSE	FALSE	19	18480609	0.00148197	454888	0.00580003	Whole body water mass	Whole body water mass || ||	TRUE	igd								rs7226	0.0376608	670	TRUE
ukb-b-13354	Whole body fat-free mass	454850	2018	MRC-IEU	Ben Elsworth	23101: Output from GWAS pipeline using Phesant derived variables from UKBiobank	1	Males and Females	1	European	SD	NA	Continuous					rs7226	T	C	T	C	0.341031	-0.00404407		0.236851	FALSE	FALSE	FALSE	19	18480609	0.00147959	454850	0.00629999	Whole body fat-free mass	Whole body fat-free mass || ||	TRUE	igd								rs7226	0.0376608	670	TRUE
ukb-d-30180_irnt	Lymphocyte percentage	349861	2018	NA	Neale lab	NA	1	Males and Females	0	European	NA	NA	Continuous					rs7226	T	C	T	C	0.341031	0.00740186		0.237339	FALSE	FALSE	FALSE	19	18480609	0.00279068	349861	0.00799374	Lymphocyte percentage	Lymphocyte percentage || ||	TRUE	igd								rs7226	0.0376608	670	TRUE
ukb-b-9093	Arm predicted mass (left)	454655	2018	MRC-IEU	Ben Elsworth	23126: Output from GWAS pipeline using Phesant derived variables from UKBiobank	1	Males and Females	1	European	SD	NA	Continuous					rs7226	T	C	T	C	0.341031	-0.00391844		0.236834	FALSE	FALSE	FALSE	19	18480609	0.00149454	454655	0.00870001	Arm predicted mass (left)	Arm predicted mass (left) || ||	TRUE	igd								rs7226	0.0376608	670	TRUE
ukb-b-19925	Arm fat-free mass (left)	454672	2018	MRC-IEU	Ben Elsworth	23125: Output from GWAS pipeline using Phesant derived variables from UKBiobank	1	Males and Females	1	European	SD	NA	Continuous					rs7226	T	C	T	C	0.341031	-0.00391742		0.236833	FALSE	FALSE	FALSE	19	18480609	0.00150041	454672	0.00899995	Arm fat-free mass (left)	Arm fat-free mass (left) || ||	TRUE	igd								rs7226	0.0376608	670	TRUE
ukb-d-30200_irnt	Neutrophill percentage	349861	2018	NA	Neale lab	NA	1	Males and Females	0	European	NA	NA	Continuous					rs7226	T	C	T	C	0.341031	-0.0073514		0.237339	FALSE	FALSE	FALSE	19	18480609	0.00282073	349861	0.00915546	Neutrophill percentage	Neutrophill percentage || ||	TRUE	igd								rs7226	0.0376608	670	TRUE
ebi-a-GCST004629	Neutrophil count	170702	2016	NA	Astle WJ	NA	1	NA	0	European	NA	NA	NA	27863252				rs7226	T	C	T	C	0.341031	-0.0110049		0.2367	FALSE	FALSE	FALSE	19	18480609	0.00427498	170702	0.0100501	Neutrophil count	Neutrophil count || ||	TRUE	igd								rs7226	0.0376608	670	TRUE
ebi-a-GCST004613	Sum neutrophil eosinophil counts	170384	2016	NA	Astle WJ	NA	1	NA	0	European	NA	NA	NA	27863252				rs7226	T	C	T	C	0.341031	-0.0109725		0.2367	FALSE	FALSE	FALSE	19	18480609	0.00427882	170384	0.01034	Sum neutrophil eosinophil counts	Sum neutrophil eosinophil counts || ||	TRUE	igd								rs7226	0.0376608	670	TRUE
ebi-a-GCST004614	Granulocyte count	169822	2016	NA	Astle WJ	NA	1	NA	0	European	NA	NA	NA	27863252				rs7226	T	C	T	C	0.341031	-0.0107767		0.2367	FALSE	FALSE	FALSE	19	18480609	0.00428539	169822	0.01191	Granulocyte count	Granulocyte count || ||	TRUE	igd								rs7226	0.0376608	670	TRUE
ebi-a-GCST004626	Myeloid white cell count	169219	2016	NA	Astle WJ	NA	1	NA	0	European	NA	NA	NA	27863252				rs7226	T	C	T	C	0.341031	-0.00994043		0.2366	FALSE	FALSE	FALSE	19	18480609	0.00429729	169219	0.02071	Myeloid white cell count	Myeloid white cell count || ||	TRUE	igd								rs7226	0.0376608	670	TRUE
ukb-b-17409	Trunk fat-free mass	454508	2018	MRC-IEU	Ben Elsworth	23129: Output from GWAS pipeline using Phesant derived variables from UKBiobank	1	Males and Females	1	European	SD	NA	Continuous					rs7226	T	C	T	C	0.341031	-0.00331993		0.236834	FALSE	FALSE	FALSE	19	18480609	0.00147355	454508	0.0239999	Trunk fat-free mass	Trunk fat-free mass || ||	TRUE	igd								rs7226	0.0376608	670	TRUE
ebi-a-GCST004609	Monocyte percentage of white cells	170494	2016	NA	Astle WJ	NA	1	NA	0	European	NA	NA	NA	27863252				rs7226	T	C	T	C	0.341031	0.00942175		0.2365	FALSE	FALSE	FALSE	19	18480609	0.00425282	170494	0.0267301	Monocyte percentage of white cells	Monocyte percentage of white cells || ||	TRUE	igd								rs7226	0.0376608	670	TRUE
ukb-b-9685	Trunk predicted mass	454463	2018	MRC-IEU	Ben Elsworth	23130: Output from GWAS pipeline using Phesant derived variables from UKBiobank	1	Males and Females	1	European	SD	NA	Continuous					rs7226	T	C	T	C	0.341031	-0.00324243		0.236828	FALSE	FALSE	FALSE	19	18480609	0.00146883	454463	0.0269998	Trunk predicted mass	Trunk predicted mass || ||	TRUE	igd								rs7226	0.0376608	670	TRUE
ukb-b-16698	Arm predicted mass (right)	454746	2018	MRC-IEU	Ben Elsworth	23122: Output from GWAS pipeline using Phesant derived variables from UKBiobank	1	Males and Females	1	European	SD	NA	Continuous					rs7226	T	C	T	C	0.341031	-0.0030797		0.236839	FALSE	FALSE	FALSE	19	18480609	0.00146666	454746	0.0359998	Arm predicted mass (right)	Arm predicted mass (right) || ||	TRUE	igd								rs7226	0.0376608	670	TRUE
ukb-b-19520	Arm fat-free mass (right)	454753	2018	MRC-IEU	Ben Elsworth	23121: Output from GWAS pipeline using Phesant derived variables from UKBiobank	1	Males and Females	1	European	SD	NA	Continuous					rs7226	T	C	T	C	0.341031	-0.00300505		0.236841	FALSE	FALSE	FALSE	19	18480609	0.00147162	454753	0.0409996	Arm fat-free mass (right)	Arm fat-free mass (right) || ||	TRUE	igd								rs7226	0.0376608	670	TRUE
ukb-d-30130_irnt	Monocyte count	349856	2018	NA	Neale lab	NA	1	Males and Females	0	European	NA	NA	Continuous					rs7226	T	C	T	C	0.341031	-0.00545171		0.237335	FALSE	FALSE	FALSE	19	18480609	0.00274718	349856	0.0472041	Monocyte count	Monocyte count || ||	TRUE	igd								rs7226	0.0376608	670	TRUE
ebi-a-GCST004623	Neutrophil percentage of granulocytes	170672	2016	NA	Astle WJ	NA	1	NA	0	European	NA	NA	NA	27863252				rs7226	T	C	T	C	0.341031	-0.00651497		0.2365	FALSE	FALSE	FALSE	19	18480609	0.00427187	170672	0.1272	Neutrophil percentage of granulocytes	Neutrophil percentage of granulocytes || ||	TRUE	igd								rs7226	0.0376608	670	TRUE
ebi-a-GCST004610	White blood cell count	172435	2016	NA	Astle WJ	NA	1	NA	0	European	NA	NA	NA	27863252				rs7226	T	C	T	C	0.341031	-0.00643061		0.2365	FALSE	FALSE	FALSE	19	18480609	0.00427905	172435	0.1329	White blood cell count	White blood cell count || ||	TRUE	igd								rs7226	0.0376608	670	TRUE
ebi-a-GCST004621	Sum basophil neutrophil counts	170143	2016	NA	Astle WJ	NA	1	NA	0	European	NA	NA	NA	27863252				rs7226	T	C	T	C	0.341031	-0.00552869		0.2365	FALSE	FALSE	FALSE	19	18480609	0.00422678	171529	0.1909	Sum basophil neutrophil counts	Sum basophil neutrophil counts || ||	TRUE	igd								rs7226	0.0376608	670	TRUE
ebi-a-GCST004617	Eosinophil percentage of granulocytes	170536	2016	NA	Astle WJ	NA	1	NA	0	European	NA	NA	NA	27863252				rs7226	T	C	T	C	0.341031	0.00528774		0.2366	FALSE	FALSE	FALSE	19	18480609	0.00427075	170536	0.2157	Eosinophil percentage of granulocytes	Eosinophil percentage of granulocytes || ||	TRUE	igd								rs7226	0.0376608	670	TRUE
ebi-a-GCST004634	Basophil percentage of granulocytes	170223	2016	NA	Astle WJ	NA	1	NA	0	European	NA	NA	NA	27863252				rs7226	T	C	T	C	0.341031	0.00443658		0.2365	FALSE	FALSE	FALSE	19	18480609	0.00417957	170223	0.2885	Basophil percentage of granulocytes	Basophil percentage of granulocytes || ||	TRUE	igd								rs7226	0.0376608	670	TRUE
ukb-d-30220_irnt	Basophill percentage	349861	2018	NA	Neale lab	NA	1	Males and Females	0	European	NA	NA	Continuous					rs7226	T	C	T	C	0.341031	0.0028139		0.237339	FALSE	FALSE	FALSE	19	18480609	0.00283767	349861	0.321383	Basophill percentage	Basophill percentage || ||	TRUE	igd								rs7226	0.0376608	670	TRUE
ebi-a-GCST004627	Lymphocyte counts	171643	2016	NA	Astle WJ	NA	1	NA	0	European	NA	NA	NA	27863252				rs7226	T	C	T	C	0.341031	0.00424536		0.2366	FALSE	FALSE	FALSE	19	18480609	0.00429562	171643	0.323	Lymphocyte counts	Lymphocyte counts || ||	TRUE	igd								rs7226	0.0376608	670	TRUE
ebi-a-GCST005217	Insulin levels adjusted for BMI	4409	2014	NA	Prokopenko I	NA	1	NA	0	European	NA	NA	NA	24699409				rs7226	T	C	T	C	0.341031	-0.031		0.235	FALSE	FALSE	FALSE	19	18480609	0.032	4409	0.332093	Insulin levels adjusted for BMI	Insulin levels adjusted for BMI || ||	TRUE	igd								rs7226	0.0376608	670	TRUE
ukb-d-30190_irnt	Monocyte percentage	349861	2018	NA	Neale lab	NA	1	Males and Females	0	European	NA	NA	Continuous					rs7226	T	C	T	C	0.341031	0.00248415		0.237339	FALSE	FALSE	FALSE	19	18480609	0.00274271	349861	0.36508	Monocyte percentage	Monocyte percentage || ||	TRUE	igd								rs7226	0.0376608	670	TRUE
ieu-a-85	Extreme body mass index	16068	2013	NA	Berndt SI		1	Males and Females	1	European	NA	Anthropometric	Risk factor	23563607	7962	8106		rs7226	T	C	T	C	0.341031	-0.03		0.167	FALSE	FALSE	FALSE	19	18480609	0.035	11941	0.39	Extreme body mass index	Extreme body mass index || ||	TRUE	igd								rs7226	0.0376608	670	TRUE
ukb-d-30120_irnt	Lymphocyte count	349856	2018	NA	Neale lab	NA	1	Males and Females	0	European	NA	NA	Continuous					rs7226	T	C	T	C	0.341031	-0.00231138		0.237335	FALSE	FALSE	FALSE	19	18480609	0.00281917	349856	0.412286	Lymphocyte count	Lymphocyte count || ||	TRUE	igd								rs7226	0.0376608	670	TRUE
ebi-a-GCST004600	Eosinophil percentage of white cells	172378	2016	NA	Astle WJ	NA	1	NA	0	European	NA	NA	NA	27863252				rs7226	T	C	T	C	0.341031	0.00328585		0.2365	FALSE	FALSE	FALSE	19	18480609	0.00425266	172378	0.4397	Eosinophil percentage of white cells	Eosinophil percentage of white cells || ||	TRUE	igd								rs7226	0.0376608	670	TRUE
ieu-a-93	Overweight	158855	2013	NA	Berndt SI		1	Males and Females	1	European	NA	Anthropometric	Risk factor	23563607	93015	65840		rs7226	T	C	T	C	0.341031	-0.0076		0.167	FALSE	FALSE	FALSE	19	18480609	0.012	135133	0.51	Overweight	Overweight || ||	TRUE	igd								rs7226	0.0376608	670	TRUE
ebi-a-GCST006368	Body mass index	315347	2018	NA	Hoffmann TJ	NA	1	NA	0	European	NA	NA	NA	30108127				rs7226	T	C	T	C	0.341031	-0.00218		0.1968	FALSE	FALSE	FALSE	19	18480609	0.00385	315347	0.57	Body mass index	Body mass index || ||	TRUE	igd								rs7226	0.0376608	670	TRUE
ebi-a-GCST004631	Basophil percentage of white cells	171996	2016	NA	Astle WJ	NA	1	NA	0	European	NA	NA	NA	27863252				rs7226	T	C	T	C	0.341031	0.00234098		0.2365	FALSE	FALSE	FALSE	19	18480609	0.00414284	171996	0.572	Basophil percentage of white cells	Basophil percentage of white cells || ||	TRUE	igd								rs7226	0.0376608	670	TRUE
ukb-d-3160_irnt	Weight, manual entry	5278	2018	NA	Neale lab	NA	1	Males and Females	0	European	NA	NA	Continuous					rs7226	T	C	T	C	0.341031	0.00943918		0.236683	FALSE	FALSE	FALSE	19	18480609	0.0209103	5278	0.651709	Weight, manual entry	Weight, manual entry || ||	TRUE	igd								rs7226	0.0376608	670	TRUE
ukb-d-30210_irnt	Eosinophill percentage	349861	2018	NA	Neale lab	NA	1	Males and Females	0	European	NA	NA	Continuous					rs7226	T	C	T	C	0.341031	0.00122192		0.237339	FALSE	FALSE	FALSE	19	18480609	0.00282441	349861	0.665284	Eosinophill percentage	Eosinophill percentage || ||	TRUE	igd								rs7226	0.0376608	670	TRUE
ebi-a-GCST004606	Eosinophil counts	172275	2016	NA	Astle WJ	NA	1	NA	0	European	NA	NA	NA	27863252				rs7226	T	C	T	C	0.341031	0.00181652		0.2365	FALSE	FALSE	FALSE	19	18480609	0.00425804	172275	0.6697	Eosinophil counts	Eosinophil counts || ||	TRUE	igd								rs7226	0.0376608	670	TRUE
ebi-a-GCST004618	White blood cell count (basophil)	171846	2016	NA	Astle WJ	NA	1	NA	0	European	NA	NA	NA	27863252				rs7226	T	C	T	C	0.341031	0.000409078		0.2364	FALSE	FALSE	FALSE	19	18480609	0.00417588	171846	0.922	White blood cell count (basophil)	White blood cell count (basophil) || ||	TRUE	igd								rs7226	0.0376608	670	TRUE
ebi-a-GCST004770	Lean body mass	8327	2017	NA	Medina-Gomez C	NA	1	NA	0	Mixed	NA	NA	NA	28743860				rs7226	T	C	T	C	0.341031	-0.00076805		0.247174	FALSE	FALSE	FALSE	19	18480609	0.0161258	8327	0.985793	Lean body mass	Lean body mass || ||	TRUE	igd								rs7226	0.0376608	670	TRUE
ebi-a-GCST003368	circulating leptin levels adjusted for BMI	33987	2016	NA	Kilpel<c3><a4>inen TO	NA	1	NA	0	European	NA	NA	NA	26833098				rs7226	T	C	T	C	0.341031	0.0066			FALSE	FALSE	FALSE	19	18480609	0.0068	33987	0.3254	circulating leptin levels adjusted for BMI	circulating leptin levels adjusted for BMI || ||	TRUE	igd								rs7226	0.0376608	670	TRUE
[truncated: 21 more columns]
