# Supplementary material for: Growth differentiation factor 15 protects against the aging‐mediated systemic inflammatory response in humans and mice
Source: Aging Cell. 2020 Jul 21;19(8):e13195. doi: 10.1111/acel.13195 (PMC7431835; doi:10.1111/acel.13195)
Supplement: Supplementary file 4 — Table S3 [file ACEL-19-e13195-s004.xlsx]

## Sheet: KEGG_GTEx_Liver_GDF15_adjusted_
Name	Genes (tot)	Stat (dist.dir.up)	p (dist.dir.up)	p adj (dist.dir.up)	Stat (dist.dir.dn)	p (dist.dir.dn)	p adj (dist.dir.dn)	Stat (non-dir.)	p (non-dir.)	p adj (non-dir.)	Genes (up)	Stat (mix.dir.up)	p (mix.dir.up)	p adj (mix.dir.up)	Genes (down)	Stat (mix.dir.dn)	p (mix.dir.dn)	p adj (mix.dir.dn)
AGE-RAGE signaling pathway in diabetic complications	100	0.29781	9.999e-05	0.00017084	0.70219	1	1	0.15421	0.24738	1	22	0.23586	0.37056	0.47553	23	0.15842	0.50905	1
AMPK signaling pathway	120	0.48849	9.999e-05	0.00017084	0.51151	1	1	0.22947	0.9801	1	71	0.1196	9.999e-05	0.0011073	29	0.23894	0.92601	1
Acute myeloid leukemia	66	0.31469	9.999e-05	0.00017084	0.68531	1	1	0.19551	0.72233	1	64	0.25605	0.46185	0.55683	56	0.19909	0.84732	1
Adherens junction	72	0.3593	9.999e-05	0.00017084	0.6407	1	1	0.22447	0.91981	1	46	0.15699	0.011199	0.035191	20	0.28412	0.966	1
Adrenergic signaling in cardiomyocytes	145	0.49577	9.999e-05	0.00017084	0.50423	1	1	0.17041	0.43206	1	46	0.17285	0.027597	0.073023	26	0.31581	0.994	1
Alcoholism	179	0.42548	9.999e-05	0.00017084	0.57452	1	1	0.19332	0.79992	1	36	0.17146	0.042796	0.095449	33	0.19793	0.77912	1
Aldosterone synthesis and secretion	98	0.44906	9.999e-05	0.00017084	0.55094	1	1	0.20295	0.82922	1	72	0.15613	0.0016998	0.0078192	73	0.18449	0.77602	1
Alzheimer disease	152	0.31721	9.999e-05	0.00017084	0.68279	1	1	0.18547	0.68153	1	19	0.30921	0.74253	0.81924	17	0.27816	0.94841	1
Aminoacyl-tRNA biosynthesis	44	0.32863	9.999e-05	0.00017084	0.67137	1	1	0.1888	0.63554	1	16	0.11518	0.028797	0.074485	19	0.06901	0.067493	1
Amoebiasis	95	0.31623	9.999e-05	0.00017084	0.68377	1	1	0.22176	0.94231	1	102	0.16703	0.0010999	0.0054811	76	0.23115	0.9819	1
Antigen processing and presentation	51	0.39614	9.999e-05	0.00017084	0.60386	1	1	0.27722	0.9902	1	57	0.22723	0.22098	0.32872	41	0.16919	0.59204	1
Apelin signaling pathway	135	0.43428	9.999e-05	0.00017084	0.56572	1	1	0.20369	0.87271	1	17	0.23289	0.37936	0.48063	20	0.13923	0.38186	1
Apoptosis	142	0.33398	9.999e-05	0.00017084	0.66602	1	1	0.18483	0.66543	1	10	0.41498	0.92271	0.94807	7	0.40624	0.98	1
Arrhythmogenic right ventricular cardiomyopathy (ARVC)	72	0.40074	9.999e-05	0.00017084	0.59926	1	1	0.21839	0.89321	1	104	0.13762	0.00019998	0.0018119	48	0.28915	0.9979	1
Autophagy	128	0.37738	9.999e-05	0.00017084	0.62262	1	1	0.21759	0.94941	1	28	0.066197	0.00029997	0.0024241	20	0.19059	0.69293	1
Axon guidance	180	0.41908	9.999e-05	0.00017084	0.58092	1	1	0.20862	0.93861	1	30	0.15378	0.029897	0.076403	14	0.26384	0.90641	1
B cell receptor signaling pathway	70	0.37369	9.999e-05	0.00017084	0.62631	1	1	0.26039	0.9895	1	68	0.19963	0.054495	0.11394	27	0.27748	0.9792	1
Bacterial invasion of epithelial cells	66	0.29809	9.999e-05	0.00017084	0.70191	1	1	0.16162	0.37306	1	29	0.24424	0.41176	0.51948	39	0.19038	0.74843	1
Basal cell carcinoma	63	0.44085	9.999e-05	0.00017084	0.55915	1	1	0.25447	0.9801	1	28	0.13216	0.010899	0.035041	23	0.36634	0.9991	1
Basal transcription factors	44	0.33608	9.999e-05	0.00017084	0.66392	1	1	0.24957	0.94831	1	31	0.23459	0.34137	0.44417	20	0.3433	0.9948	1
Bladder cancer	41	0.21307	9.999e-05	0.00017084	0.78693	1	1	0.15463	0.33927	1	78	0.19714	0.040896	0.09479	57	0.21265	0.91751	1
Breast cancer	147	0.38248	9.999e-05	0.00017084	0.61752	1	1	0.23675	0.9948	1	97	0.16029	0.00029997	0.0024241	45	0.23773	0.9615	1
C-type lectin receptor signaling pathway	104	0.29852	9.999e-05	0.00017084	0.70148	1	1	0.14393	0.14079	1	27	0.18843	0.12649	0.21488	33	0.21545	0.86521	1
Calcium signaling pathway	187	0.52041	9.999e-05	0.00017084	0.47959	1	1	0.23412	0.9979	1	21	0.16085	0.074493	0.14751	27	0.12715	0.28107	1
Cardiac muscle contraction	74	0.43592	9.999e-05	0.00017084	0.56408	1	1	0.14068	0.16018	1	8	0.33196	0.73003	0.80844	12	0.10304	0.25787	1
Cell adhesion molecules (CAMs)	124	0.45802	9.999e-05	0.00017084	0.54198	1	1	0.30431	1	1	44	0.19807	0.10029	0.18174	28	0.25031	0.94461	1
Cell cycle	124	0.22656	9.999e-05	0.00017084	0.77344	1	1	0.18524	0.66853	1	6	0.27219	0.55424	0.64988	21	0.28189	0.9679	1
Cellular senescence	152	0.30017	9.999e-05	0.00017084	0.69983	1	1	0.19715	0.83142	1	7	0.32463	0.71023	0.79238	9	0.2793	0.89161	1
Central carbon metabolism in cancer	64	0.32587	9.999e-05	0.00017084	0.67413	1	1	0.15567	0.31337	1	10	0.3636	0.83452	0.87551	22	0.22012	0.83762	1
Chagas disease (American trypanosomiasis)	102	0.33416	9.999e-05	0.00017084	0.66584	1	1	0.19393	0.75242	1	80	0.17788	0.0079992	0.028138	48	0.28377	0.9973	1
Chemokine signaling pathway	188	0.362	9.999e-05	0.00017084	0.638	1	1	0.22857	0.9924	1	107	0.19822	0.018998	0.053088	73	0.22387	0.9709	1
Choline metabolism in cancer	98	0.42783	9.999e-05	0.00017084	0.57217	1	1	0.19914	0.79572	1	45	0.22826	0.25957	0.36958	25	0.31821	0.9946	1
Cholinergic synapse	112	0.48219	9.999e-05	0.00017084	0.51781	1	1	0.22397	0.9606	1	46	0.10885	0.00029997	0.0024241	20	0.28299	0.9648	1
Chronic myeloid leukemia	76	0.23614	9.999e-05	0.00017084	0.76386	1	1	0.13663	0.12819	1	39	0.30229	0.78742	0.8469	24	0.17677	0.62444	1
Collecting duct acid secretion	27	0.30693	9.999e-05	0.00017084	0.69307	1	1	0.23224	0.84952	1	29	0.182	0.09689	0.17665	15	0.3802	0.996	1
Colorectal cancer	86	0.28894	9.999e-05	0.00017084	0.71106	1	1	0.18905	0.68533	1	20	0.1279	0.026597	0.071005	13	0.22462	0.80742	1
Cortisol synthesis and secretion	65	0.38782	9.999e-05	0.00017084	0.61218	1	1	0.27439	0.9965	1	31	0.21971	0.25027	0.36223	41	0.21976	0.90671	1
Cushing syndrome	155	0.41985	9.999e-05	0.00017084	0.58015	1	1	0.23805	0.9962	1	9	0.30964	0.68583	0.77382	18	0.2135	0.79362	1
Cytokine-cytokine receptor interaction	291	0.47599	9.999e-05	0.00017084	0.52401	1	1	0.2239	0.9977	1	32	0.090814	0.00039996	0.0028473	9	0.38154	0.9807	1
DNA replication	36	0.28264	9.999e-05	0.00017084	0.71736	1	1	0.19969	0.70723	1	96	0.23569	0.22688	0.33582	51	0.23876	0.976	1
Dilated cardiomyopathy (DCM)	90	0.42816	9.999e-05	0.00017084	0.57184	1	1	0.18554	0.64614	1	4	0.010362	0.044096	0.096238	24	0.08696	0.091991	1
ECM-receptor interaction	81	0.32597	9.999e-05	0.00017084	0.67403	1	1	0.19428	0.73043	1	73	0.10316	9.999e-05	0.0011073	31	0.23993	0.93401	1
Endocytosis	236	0.2977	9.999e-05	0.00017084	0.7023	1	1	0.20886	0.9615	1	87	0.22078	0.12259	0.21065	100	0.24573	0.9975	1
Endometrial cancer	58	0.37423	9.999e-05	0.00017084	0.62577	1	1	0.20923	0.81512	1	23	0.1473	0.041896	0.095449	21	0.23155	0.87341	1
Epithelial cell signaling in Helicobacter pylori infection	68	0.2208	9.999e-05	0.00017084	0.7792	1	1	0.17504	0.51065	1	40	0.08658	9.999e-05	0.0011073	34	0.20434	0.81752	1
Epstein-Barr virus infection	180	0.31831	9.999e-05	0.00017084	0.68169	1	1	0.16139	0.27627	1	65	0.25633	0.46045	0.55683	59	0.35718	1	1
ErbB signaling pathway	84	0.42083	9.999e-05	0.00017084	0.57917	1	1	0.2254	0.94201	1	99	0.14725	0.00019998	0.0018119	25	0.33568	0.9971	1
Estrogen signaling pathway	137	0.45646	9.999e-05	0.00017084	0.54354	1	1	0.20672	0.89831	1	110	0.16917	0.0014999	0.0070071	42	0.27041	0.9923	1
Fanconi anemia pathway	53	0.43481	9.999e-05	0.00017084	0.56519	1	1	0.20898	0.80972	1	42	0.09136	9.999e-05	0.0011073	22	0.27843	0.9675	1
Fc epsilon RI signaling pathway	66	0.41084	9.999e-05	0.00017084	0.58916	1	1	0.1979	0.74473	1	69	0.15905	0.0025997	0.010796	33	0.26685	0.9813	1
Fc gamma R-mediated phagocytosis	90	0.31098	9.999e-05	0.00017084	0.68902	1	1	0.19761	0.77122	1	19	0.32745	0.81702	0.86627	61	0.2063	0.89741	1
Ferroptosis	40	0.38513	9.999e-05	0.00017084	0.61487	1	1	0.17995	0.55754	1	123	0.19952	0.014999	0.043121	65	0.28354	0.9996	1
Fluid shear stress and atherosclerosis	137	0.39805	9.999e-05	0.00017084	0.60195	1	1	0.1724	0.46865	1	25	0.20247	0.19198	0.30054	25	0.18649	0.69463	1
Focal adhesion	198	0.3456	9.999e-05	0.00017084	0.6544	1	1	0.19737	0.86551	1	57	0.18746	0.043096	0.095449	41	0.21538	0.89101	1
FoxO signaling pathway	130	0.36894	9.999e-05	0.00017084	0.63106	1	1	0.2096	0.91001	1	58	0.21634	0.14779	0.24686	54	0.23216	0.9662	1
GABAergic synapse	89	0.45407	9.999e-05	0.00017084	0.54593	1	1	0.22018	0.92561	1	59	0.10404	0.00019998	0.0018119	17	0.24974	0.90021	1
Gap junction	86	0.40108	9.999e-05	0.00017084	0.59892	1	1	0.19702	0.76512	1	46	0.19955	0.091891	0.16911	49	0.18602	0.75302	1
Gastric cancer	149	0.42008	9.999e-05	0.00017084	0.57992	1	1	0.2127	0.94481	1	17	0.17397	0.13889	0.23462	13	0.24647	0.86501	1
Glioma	75	0.42543	9.999e-05	0.00017084	0.57457	1	1	0.19625	0.74213	1	17	0.29793	0.69043	0.77609	13	0.21921	0.79122	1
Glutamatergic synapse	113	0.49257	9.999e-05	0.00017084	0.50743	1	1	0.2406	0.99	1	23	0.21397	0.25367	0.36291	26	0.17733	0.64594	1
Glycosaminoglycan biosynthesis	53	0.40341	9.999e-05	0.00017084	0.59659	1	1	0.20238	0.76182	1	20	0.22113	0.30107	0.40918	7	0.26401	0.82972	1
GnRH signaling pathway	92	0.4369	9.999e-05	0.00017084	0.5631	1	1	0.16547	0.38326	1	64	0.17153	0.011299	0.035191	22	0.24002	0.89881	1
HIF-1 signaling pathway	100	0.33658	9.999e-05	0.00017084	0.66342	1	1	0.21233	0.89711	1	40	0.26015	0.51145	0.60926	39	0.1945	0.77742	1
Hedgehog signaling pathway	46	0.34714	9.999e-05	0.00017084	0.65286	1	1	0.23849	0.92981	1	43	0.282	0.66643	0.75479	22	0.25951	0.94111	1
Hematopoietic cell lineage	81	0.37091	9.999e-05	0.00017084	0.62909	1	1	0.28706	0.9995	1	97	0.26314	0.53855	0.63646	58	0.19608	0.83272	1
Hepatitis B	163	0.35105	9.999e-05	0.00017084	0.64895	1	1	0.15365	0.17448	1	25	0.12049	0.010799	0.035041	22	0.13091	0.32677	1
Hepatitis C	154	0.4262	9.999e-05	0.00017084	0.5738	1	1	0.19807	0.84472	1	152	0.21112	0.028897	0.074485	139	0.23787	0.9988	1
Hepatocellular carcinoma	167	0.44272	9.999e-05	0.00017084	0.55728	1	1	0.2059	0.91391	1	32	0.076849	0.00019998	0.0018119	29	0.23685	0.92071	1
Hippo signaling pathway	158	0.37963	9.999e-05	0.00017084	0.62037	1	1	0.21425	0.9546	1	27	0.17665	0.088691	0.16593	9	0.26882	0.87331	1
Homologous recombination	39	0.31901	9.999e-05	0.00017084	0.68099	1	1	0.22841	0.87991	1	53	0.18649	0.048395	0.10336	37	0.18417	0.70643	1
Human T-cell leukemia virus 1 infection	199	0.29811	9.999e-05	0.00017084	0.70189	1	1	0.18961	0.76642	1	62	0.20912	0.10469	0.18632	69	0.24195	0.9891	1
Human cytomegalovirus infection	216	0.37087	9.999e-05	0.00017084	0.62913	1	1	0.19348	0.83192	1	33	0.1935	0.11199	0.19697	73	0.18518	0.78272	1
Human immunodeficiency virus 1 infection	203	0.39658	9.999e-05	0.00017084	0.60342	1	1	0.20792	0.94451	1	55	0.15039	0.0036996	0.014182	26	0.28712	0.9822	1
Human papillomavirus infection	324	0.37019	9.999e-05	0.00017084	0.62981	1	1	0.20159	0.9522	1	27	0.24486	0.41496	0.52131	21	0.23198	0.87461	1
Huntington disease	174	0.30276	9.999e-05	0.00017084	0.69724	1	1	0.23637	0.9957	1	172	0.17966	0.00049995	0.0031805	64	0.28734	0.9997	1
Hypertrophic cardiomyopathy (HCM)	85	0.42363	9.999e-05	0.00017084	0.57637	1	1	0.20032	0.79322	1	37	0.18305	0.071993	0.14351	21	0.25536	0.93171	1
IL-17 signaling pathway	93	0.28034	9.999e-05	0.00017084	0.71966	1	1	0.13525	0.086091	1	54	0.129	0.0009999	0.0052451	14	0.35261	0.9881	1
Inflammatory bowel disease (IBD)	51	0.36284	9.999e-05	0.00017084	0.63716	1	1	0.26157	0.9779	1	123	0.12049	9.999e-05	0.0011073	57	0.24964	0.9899	1
Influenza A	156	0.42696	9.999e-05	0.00017084	0.57304	1	1	0.16963	0.42366	1	50	0.21632	0.16988	0.27757	34	0.23874	0.93731	1
Inositol phosphate metabolism	74	0.42391	9.999e-05	0.00017084	0.57609	1	1	0.23656	0.9596	1	71	0.15064	0.0010999	0.0054811	66	0.26705	0.9982	1
Insulin signaling pathway	137	0.48923	9.999e-05	0.00017084	0.51077	1	1	0.21014	0.92191	1	22	0.2628	0.52335	0.62096	24	0.34481	0.9982	1
Intestinal immune network for IgA production	33	0.34889	9.999e-05	0.00017084	0.65111	1	1	0.30335	0.9928	1	32	0.23697	0.35476	0.45722	21	0.16633	0.56294	1
JAK-STAT signaling pathway	162	0.44842	9.999e-05	0.00017084	0.55158	1	1	0.19822	0.84432	1	11	0.34591	0.80302	0.85826	30	0.19112	0.73403	1
Kaposi sarcoma-associated herpesvirus infection	180	0.35957	9.999e-05	0.00017084	0.64043	1	1	0.17953	0.59994	1	6	0.23783	0.45315	0.55567	7	0.0034724	0.041596	1
Legionellosis	55	0.21332	9.999e-05	0.00017084	0.78668	1	1	0.20763	0.79502	1	8	0.36958	0.82172	0.86796	36	0.068917	0.015498	1
Leishmaniasis	59	0.22392	9.999e-05	0.00017084	0.77608	1	1	0.18693	0.63884	1	9	0.16536	0.19838	0.30575	18	0.25011	0.90561	1
Leukocyte transendothelial migration	111	0.37225	9.999e-05	0.00017084	0.62775	1	1	0.22607	0.9639	1	42	0.22968	0.27767	0.38908	24	0.14229	0.39836	1
Long-term depression	57	0.3879	9.999e-05	0.00017084	0.6121	1	1	0.25452	0.9761	1	64	0.17002	0.010299	0.034215	26	0.26554	0.964	1
Longevity regulating pathway	102	0.44343	9.999e-05	0.00017084	0.55657	1	1	0.19784	0.79162	1	25	0.16017	0.055694	0.11564	15	0.21292	0.77742	1
Lysosome	123	0.37328	9.999e-05	0.00017084	0.62672	1	1	0.25302	0.9981	1	81	0.12767	9.999e-05	0.0011073	56	0.23709	0.9734	1
MAPK signaling pathway	294	0.3623	9.999e-05	0.00017084	0.6377	1	1	0.21998	0.9954	1	135	0.18496	0.0028997	0.01156	63	0.22399	0.9585	1
Measles	138	0.38472	9.999e-05	0.00017084	0.61528	1	1	0.21063	0.91741	1	11	0.20195	0.28537	0.39687	14	0.17737	0.61384	1
Melanoma	72	0.33011	9.999e-05	0.00017084	0.66989	1	1	0.17693	0.53305	1	84	0.18555	0.014599	0.042959	46	0.25352	0.9834	1
MicroRNAs in cancer	241	0.46413	9.999e-05	0.00017084	0.53587	1	1	0.1249	0.0034997	0.3488	19	0.050862	0.0009999	0.0052451	14	0.1673	0.56254	1
Mismatch repair	23	0.28331	9.999e-05	0.00017084	0.71669	1	1	0.21993	0.77802	1	52	0.25403	0.46045	0.55683	37	0.1726	0.62114	1
Mitophagy	64	0.26772	9.999e-05	0.00017084	0.73228	1	1	0.23322	0.94141	1	17	0.1778	0.15138	0.25147	14	0.32067	0.9753	1
Morphine addiction	91	0.42485	9.999e-05	0.00017084	0.57515	1	1	0.25068	0.9904	1	53	0.18802	0.051295	0.10877	33	0.21149	0.84662	1
NF-kappa B signaling pathway	93	0.30958	9.999e-05	0.00017084	0.69042	1	1	0.22545	0.9518	1	33	0.2921	0.71443	0.7941	42	0.17742	0.65883	1
NOD-like receptor signaling pathway	177	0.38474	9.999e-05	0.00017084	0.61526	1	1	0.2088	0.94051	1	90	0.21598	0.092191	0.16911	59	0.2077	0.90441	1
Necroptosis	159	0.38899	9.999e-05	0.00017084	0.61101	1	1	0.15701	0.22698	1	44	0.18788	0.064594	0.1305	31	0.20813	0.82662	1
Neurotrophin signaling pathway	119	0.3998	9.999e-05	0.00017084	0.6002	1	1	0.16208	0.32217	1	48	0.22729	0.24718	0.36051	53	0.22508	0.94971	1
Non-alcoholic fatty liver disease (NAFLD)	144	0.33404	9.999e-05	0.00017084	0.66596	1	1	0.15516	0.20678	1	57	0.23254	0.26117	0.3701	56	0.2488	0.9857	1
Non-small cell lung cancer	66	0.35879	9.999e-05	0.00017084	0.64121	1	1	0.17243	0.49385	1	29	0.22816	0.31397	0.41909	26	0.16806	0.58414	1
Notch signaling pathway	48	0.37865	9.999e-05	0.00017084	0.62135	1	1	0.22423	0.87761	1	29	0.23361	0.34367	0.44483	32	0.10502	0.12899	1
Nucleotide excision repair	45	0.36335	9.999e-05	0.00017084	0.63665	1	1	0.2907	0.9934	1	50	0.20596	0.11659	0.20386	46	0.19461	0.80082	1
Oocyte meiosis	125	0.44191	9.999e-05	0.00017084	0.55809	1	1	0.19872	0.81892	1	9	0.059476	0.019898	0.055088	30	0.1537	0.46305	1
Osteoclast differentiation	126	0.27784	9.999e-05	0.00017084	0.72216	1	1	0.18811	0.70653	1	33	0.16768	0.042696	0.095449	34	0.18504	0.70563	1
Oxidative phosphorylation	104	0.2571	9.999e-05	0.00017084	0.7429	1	1	0.18832	0.68863	1	32	0.17948	0.076092	0.1487	21	0.23726	0.88961	1
Oxytocin signaling pathway	150	0.47125	9.999e-05	0.00017084	0.52875	1	1	0.19689	0.82652	1	9	0.24131	0.45835	0.55683	10	0.37106	0.9806	1
PI3K-Akt signaling pathway	352	0.39914	9.999e-05	0.00017084	0.60086	1	1	0.20513	0.9761	1	25	0.24875	0.43116	0.53715	20	0.30508	0.9818	1
Pancreatic cancer	75	0.26355	9.999e-05	0.00017084	0.73645	1	1	0.14911	0.21858	1	10	0.19958	0.29197	0.40046	14	0.19471	0.69403	1
Parathyroid hormone synthesis, secretion and action	106	0.39109	9.999e-05	0.00017084	0.60891	1	1	0.21437	0.91681	1	6	0.11999	0.14189	0.23834	22	0.12275	0.27797	1
Parkinson disease	114	0.3026	9.999e-05	0.00017084	0.6974	1	1	0.21037	0.90121	1	51	0.13346	0.0017998	0.0081537	41	0.20529	0.84912	1
Pathogenic Escherichia coli infection	55	0.20974	9.999e-05	0.00017084	0.79026	1	1	0.17065	0.46915	1	11	0.42498	0.94301	0.96561	8	0.27428	0.85991	1
Pathways in cancer	528	0.3797	9.999e-05	0.00017084	0.6203	1	1	0.2056	0.9916	1	67	0.16827	0.0077992	0.028096	33	0.30178	0.9953	1
Pertussis	76	0.37069	9.999e-05	0.00017084	0.62931	1	1	0.17852	0.55824	1	35	0.29868	0.76262	0.82918	11	0.046961	0.072493	1
Phagosome	131	0.26533	9.999e-05	0.00017084	0.73467	1	1	0.21048	0.91451	1	49	0.19734	0.083292	0.15964	32	0.42444	1	1
Phosphatidylinositol signaling system	97	0.45228	9.999e-05	0.00017084	0.54772	1	1	0.21121	0.88791	1	106	0.12022	9.999e-05	0.0011073	57	0.21583	0.92971	1
Phospholipase D signaling pathway	146	0.3851	9.999e-05	0.00017084	0.6149	1	1	0.20886	0.91721	1	86	0.14984	0.00059994	0.0034497	68	0.25907	0.9976	1
Platelet activation	120	0.29868	9.999e-05	0.00017084	0.70132	1	1	0.18201	0.61724	1	95	0.20134	0.032497	0.081469	72	0.21191	0.93651	1
Progesterone-mediated oocyte maturation	99	0.44327	9.999e-05	0.00017084	0.55673	1	1	0.21003	0.88781	1	184	0.24762	0.29137	0.40046	286	0.22197	0.9997	1
Prolactin signaling pathway	70	0.37555	9.999e-05	0.00017084	0.62445	1	1	0.1659	0.41986	1	102	0.20497	0.041696	0.095449	56	0.23116	0.9632	1
Prostate cancer	96	0.29364	9.999e-05	0.00017084	0.70636	1	1	0.1778	0.55664	1	6	0.23135	0.43496	0.53963	17	0.057781	0.048295	1
Proteasome	45	0.11456	9.999e-05	0.00017084	0.88544	1	1	0.10232	0.039096	1	28	0.21055	0.20148	0.30671	11	0.27388	0.89961	1
Protein processing in endoplasmic reticulum	161	0.26639	9.999e-05	0.00017084	0.73361	1	1	0.21729	0.9679	1	143	0.15518	9.999e-05	0.0011073	56	0.27754	0.9981	1
Proteoglycans in cancer	200	0.35343	9.999e-05	0.00017084	0.64657	1	1	0.21484	0.9711	1	139	0.17269	0.00049995	0.0031805	77	0.231	0.9835	1
Purine metabolism	124	0.4483	9.999e-05	0.00017084	0.5517	1	1	0.19974	0.83342	1	124	0.18234	0.0024998	0.010678	79	0.24807	0.995	1
RIG-I-like receptor signaling pathway	70	0.40227	9.999e-05	0.00017084	0.59773	1	1	0.15737	0.33087	1	211	0.18768	0.00059994	0.0034497	113	0.22757	0.9932	1
RNA degradation	76	0.29161	9.999e-05	0.00017084	0.70839	1	1	0.21812	0.89791	1	118	0.14613	9.999e-05	0.0011073	56	0.42651	1	1
RNA polymerase	31	0.34696	9.999e-05	0.00017084	0.65304	1	1	0.21362	0.76772	1	50	0.19043	0.058794	0.12041	35	0.21443	0.87161	1
RNA transport	162	0.2804	9.999e-05	0.00017084	0.7196	1	1	0.17142	0.44426	1	64	0.063763	9.999e-05	0.0011073	28	0.30348	0.9926	1
Rap1 signaling pathway	205	0.40879	9.999e-05	0.00017084	0.59121	1	1	0.20077	0.89941	1	36	0.28263	0.66093	0.7514	15	0.21103	0.76832	1
Ras signaling pathway	230	0.41495	9.999e-05	0.00017084	0.58505	1	1	0.22287	0.9917	1	46	0.19009	0.061594	0.12528	53	0.19458	0.82292	1
Regulation of actin cytoskeleton	213	0.34127	9.999e-05	0.00017084	0.65873	1	1	0.21064	0.9608	1	86	0.11439	9.999e-05	0.0011073	70	0.23749	0.9869	1
Relaxin signaling pathway	130	0.34441	9.999e-05	0.00017084	0.65559	1	1	0.18657	0.68413	1	42	0.19338	0.088791	0.16593	32	0.29324	0.9929	1
Renal cell carcinoma	68	0.28245	9.999e-05	0.00017084	0.71755	1	1	0.18144	0.58454	1	54	0.17082	0.015898	0.045273	53	0.19189	0.80612	1
Retrograde endocannabinoid signaling	140	0.40967	9.999e-05	0.00017084	0.59033	1	1	0.25153	0.9992	1	40	0.21962	0.22098	0.32872	46	0.24535	0.975	1
Rheumatoid arthritis	75	0.26549	9.999e-05	0.00017084	0.73451	1	1	0.19341	0.71243	1	70	0.20598	0.078092	0.15064	67	0.21448	0.94071	1
Ribosome	148	0.24914	9.999e-05	0.00017084	0.75086	1	1	0.27332	1	1	20	0.17593	0.11919	0.206	13	0.49937	0.9998	1
Ribosome biogenesis in eukaryotes	96	0.22924	9.999e-05	0.00017084	0.77076	1	1	0.086732	0.00039996	0.059794	92	0.20326	0.042896	0.095449	70	0.19159	0.82522	1
SNARE interactions in vesicular transport	34	0.36194	9.999e-05	0.00017084	0.63806	1	1	0.24239	0.90731	1	115	0.1381	9.999e-05	0.0011073	65	0.25285	0.9943	1
Salmonella infection	84	0.22034	9.999e-05	0.00017084	0.77966	1	1	0.16758	0.42346	1	45	0.1654	0.021698	0.05952	10	0.39771	0.988	1
Shigellosis	65	0.20346	9.999e-05	0.00017084	0.79654	1	1	0.13073	0.10699	1	48	0.16096	0.013299	0.040165	11	0.30028	0.93821	1
Signaling pathways regulating pluripotency of stem cells	138	0.43169	9.999e-05	0.00017084	0.56831	1	1	0.21755	0.9503	1	72	0.20648	0.076092	0.1487	39	0.26223	0.982	1
Small cell lung cancer	93	0.23937	9.999e-05	0.00017084	0.76063	1	1	0.147	0.17648	1	8	0.19775	0.30387	0.41112	20	0.23724	0.87701	1
Sphingolipid metabolism	47	0.39982	9.999e-05	0.00017084	0.60018	1	1	0.2412	0.93221	1	36	0.23233	0.30777	0.41452	21	0.29254	0.9766	1
Sphingolipid signaling pathway	119	0.36687	9.999e-05	0.00017084	0.63313	1	1	0.20949	0.89571	1	31	0.24776	0.42686	0.53402	36	0.23227	0.93291	1
Spliceosome	132	0.16833	9.999e-05	0.00017084	0.83167	1	1	0.1787	0.56854	1	56	0.16643	0.010499	0.034497	46	0.23608	0.9608	1
Synaptic vesicle cycle	78	0.43029	9.999e-05	0.00017084	0.56971	1	1	0.22065	0.91251	1	21	0.28046	0.62064	0.711	38	0.19986	0.80972	1
Systemic lupus erythematosus	116	0.36134	9.999e-05	0.00017084	0.63866	1	1	0.19817	0.80732	1	80	0.23092	0.20468	0.30909	43	0.29412	0.9977	1
T cell receptor signaling pathway	100	0.37339	9.999e-05	0.00017084	0.62661	1	1	0.23339	0.974	1	189	0.17912	0.00039996	0.0028473	105	0.29353	1	1
TGF-beta signaling pathway	88	0.35197	9.999e-05	0.00017084	0.64803	1	1	0.17283	0.48985	1	27	0.199	0.16688	0.27417	21	0.34266	0.9966	1
TNF signaling pathway	110	0.29911	9.999e-05	0.00017084	0.70089	1	1	0.15026	0.18948	1	12	0.26846	0.55364	0.64988	10	0.051703	0.10159	1
Th1 and Th2 cell differentiation	78	0.42561	9.999e-05	0.00017084	0.57439	1	1	0.24635	0.9794	1	12	0.34896	0.82442	0.86796	12	0.12816	0.37446	1
Th17 cell differentiation	93	0.40226	9.999e-05	0.00017084	0.59774	1	1	0.21107	0.88711	1	83	0.1521	0.00049995	0.0031805	55	0.29896	0.9995	1
Thermogenesis	202	0.3612	9.999e-05	0.00017084	0.6388	1	1	0.22775	0.9951	1	55	0.29253	0.76792	0.83192	46	0.18988	0.76622	1
Thyroid cancer	37	0.31047	9.999e-05	0.00017084	0.68953	1	1	0.22988	0.87661	1	50	0.16276	0.012699	0.039144	22	0.20916	0.79602	1
Thyroid hormone signaling pathway	116	0.46113	9.999e-05	0.00017084	0.53887	1	1	0.20479	0.86461	1	19	0.38583	0.94921	0.96864	54	0.22692	0.9569	1
Tight junction	169	0.38922	9.999e-05	0.00017084	0.61078	1	1	0.25046	0.9995	1	108	0.15196	9.999e-05	0.0011073	91	0.15044	0.38386	1
Toll-like receptor signaling pathway	102	0.40262	9.999e-05	0.00017084	0.59738	1	1	0.16142	0.32577	1	31	0.28969	0.70773	0.79238	20	0.24688	0.90171	1
Toxoplasmosis	99	0.30444	9.999e-05	0.00017084	0.69556	1	1	0.22018	0.93721	1	18	0.22474	0.32327	0.42959	5	0.2026	0.67493	1
Transcriptional misregulation in cancer	184	0.37747	9.999e-05	0.00017084	0.62253	1	1	0.24819	0.9992	1	48	0.1791	0.036796	0.087318	16	0.39557	0.9982	1
Tuberculosis	164	0.37245	9.999e-05	0.00017084	0.62755	1	1	0.18584	0.69323	1	56	0.26906	0.58504	0.67383	35	0.22127	0.89731	1
Ubiquitin mediated proteolysis	135	0.36416	9.999e-05	0.00017084	0.63584	1	1	0.22862	0.9809	1	14	0.222	0.34167	0.44417	15	0.25981	0.90671	1
VEGF signaling pathway	58	0.34354	9.999e-05	0.00017084	0.65646	1	1	0.17693	0.52985	1	30	0.3916	0.9855	0.9855	20	0.27842	0.9581	1
Vascular smooth muscle contraction	129	0.45687	9.999e-05	0.00017084	0.54313	1	1	0.23115	0.9814	1	66	0.18597	0.026297	0.070837	27	0.32196	0.9969	1
Vasopressin-regulated water reabsorption	44	0.34472	9.999e-05	0.00017084	0.65528	1	1	0.19551	0.68633	1	105	0.15055	0.00039996	0.0028473	70	0.30214	1	1
Vibrio cholerae infection	50	0.25362	9.999e-05	0.00017084	0.74638	1	1	0.15582	0.33587	1	62	0.3454	0.9766	0.97988	56	0.18374	0.74113	1
Viral carcinogenesis	194	0.28037	9.999e-05	0.00017084	0.71963	1	1	0.16464	0.32797	1	96	0.1244	9.999e-05	0.0011073	62	0.21004	0.91501	1
Viral myocarditis	38	0.34951	9.999e-05	0.00017084	0.65049	1	1	0.25022	0.94031	1	145	0.31319	0.9748	0.97988	191	0.24442	1	1
Wnt signaling pathway	156	0.46007	9.999e-05	0.00017084	0.53993	1	1	0.22946	0.9894	1	71	0.12986	0.00019998	0.0018119	48	0.20974	0.88661	1
cGMP-PKG signaling pathway	163	0.42718	9.999e-05	0.00017084	0.57282	1	1	0.18816	0.72403	1	10	0.16235	0.17688	0.28743	19	0.1544	0.48465	1
mRNA surveillance pathway	90	0.39147	9.999e-05	0.00017084	0.60853	1	1	0.21148	0.88271	1	16	0.40337	0.9555	0.97175	24	0.25435	0.94141	1
mTOR signaling pathway	150	0.41551	9.999e-05	0.00017084	0.58449	1	1	0.22301	0.979	1	7	0.10209	0.091091	0.16911	10	0.20738	0.72043	1
p53 signaling pathway	71	0.26898	9.999e-05	0.00017084	0.73102	1	1	0.18799	0.65753	1	94	0.098646	9.999e-05	0.0011073	50	0.2614	0.9906	1
Amino sugar and nucleotide sugar metabolism	48	0.39627	0.00019998	0.00032674	0.60373	0.9999	1	0.11803	0.080992	1	7	0.21006	0.37236	0.4758	6	0.14406	0.48595	1
Amyotrophic lateral sclerosis (ALS)	51	0.40465	0.00019998	0.00032674	0.59535	0.9999	1	0.23777	0.93271	1	43	0.14815	0.0090991	0.031272	23	0.21783	0.83642	1
Dopaminergic synapse	131	0.51249	0.00019998	0.00032674	0.48751	0.9999	1	0.22641	0.9751	1	29	0.15712	0.040696	0.09479	19	0.32666	0.9892	1
Glycerophospholipid metabolism	96	0.48618	0.00019998	0.00032674	0.51382	0.9999	1	0.20052	0.81052	1	28	0.21041	0.20068	0.30671	17	0.42293	0.9997	1
Ovarian steroidogenesis	48	0.41652	0.00019998	0.00032674	0.58348	0.9999	1	0.25518	0.9683	1	92	0.20067	0.034797	0.083712	335	0.045069	9.999e-05	0.029897
Pyrimidine metabolism	55	0.4458	0.00019998	0.00032674	0.5542	0.9999	1	0.16291	0.39386	1	10	0.097988	0.047195	0.10152	9	0.027431	0.067393	1
Thyroid hormone synthesis	74	0.44934	0.00019998	0.00032674	0.55066	0.9999	1	0.22643	0.92901	1	68	0.16496	0.0052995	0.019807	56	0.24326	0.9809	1
cAMP signaling pathway	212	0.50706	0.00019998	0.00032674	0.49294	0.9999	1	0.22621	0.9937	1	93	0.14903	0.00049995	0.0031805	33	0.29826	0.9947	1
Cytosolic DNA-sensing pathway	61	0.43927	0.00029997	0.00047708	0.56073	0.9998	1	0.15291	0.28677	1	8	0.1728	0.22858	0.33667	9	0.2044	0.69963	1
Malaria	48	0.41851	0.00029997	0.00047708	0.58149	0.9998	1	0.26185	0.977	1	13	0.13338	0.069393	0.13925	9	0.15233	0.49435	1
Mineral absorption	51	0.43179	0.00029997	0.00047708	0.56821	0.9998	1	0.2729	0.9873	1	30	0.27057	0.57974	0.67187	18	0.22952	0.85121	1
Protein export	23	0.34064	0.00029997	0.00047708	0.65936	0.9998	1	0.26147	0.91361	1	76	0.11226	9.999e-05	0.0011073	28	0.39478	1	1
Serotonergic synapse	112	0.50758	0.00029997	0.00047708	0.49242	0.9998	1	0.22659	0.969	1	80	0.19318	0.027997	0.073431	70	0.20113	0.88281	1
Insulin resistance	107	0.49091	0.00049995	0.00078676	0.50909	0.9996	1	0.18126	0.60384	1	213	0.17652	0.00019998	0.0018119	139	0.24897	0.9999	1
Melanogenesis	101	0.49185	0.00049995	0.00078676	0.50815	0.9996	1	0.24578	0.9901	1	26	0.20333	0.18428	0.29465	48	0.12584	0.20038	1
Adipocytokine signaling pathway	69	0.47566	0.00059994	0.00093428	0.52434	0.9995	1	0.18412	0.61824	1	56	0.11354	0.00029997	0.0024241	19	0.25396	0.91381	1
Base excision repair	33	0.38845	0.00059994	0.00093428	0.61155	0.9995	1	0.166	0.44886	1	41	0.221	0.21738	0.32661	57	0.19824	0.84492	1
Endocrine and other factor-regulated calcium reabsorption	48	0.45562	0.00089991	0.0013799	0.54438	0.9992	1	0.23923	0.93231	1	7	0.14635	0.18648	0.29658	12	0.070604	0.12459	1
Fructose and mannose metabolism	33	0.4034	0.00089991	0.0013799	0.5966	0.9992	1	0.10026	0.062194	1	66	0.19419	0.043496	0.095626	40	0.24766	0.9703	1
Glycosphingolipid biosynthesis	45	0.44575	0.00089991	0.0013799	0.55425	0.9992	1	0.27378	0.9847	1	79	0.14541	0.00079992	0.0044292	35	0.35699	1	1
Neuroactive ligand-receptor interaction	336	0.56656	0.0009999	0.0015254	0.43344	0.9991	1	0.2741	1	1	46	0.15714	0.011299	0.035191	9	0.23971	0.80522	1
Pentose phosphate pathway	30	0.40546	0.0011999	0.0018119	0.59454	0.9989	1	0.17802	0.54575	1	338	0.1916	9.999e-05	0.0011073	190	0.23049	0.9994	1
Renin secretion	67	0.48189	0.0011999	0.0018119	0.51811	0.9989	1	0.25618	0.9846	1	12	0.17333	0.17848	0.28847	22	0.23232	0.87731	1
Natural killer cell mediated cytotoxicity	118	0.52172	0.0012999	0.0019531	0.47828	0.9988	1	0.26868	0.9995	1	18	0.15745	0.078092	0.15064	12	0.20887	0.73993	1
Circadian entrainment	95	0.51613	0.0016998	0.0025286	0.48387	0.9984	1	0.19257	0.73353	1	15	0.31609	0.75092	0.82244	68	0.071963	0.0023998	0.35876
N-Glycan biosynthesis	50	0.46179	0.0016998	0.0025286	0.53821	0.9984	1	0.34633	1	1	49	0.16237	0.014799	0.042959	27	0.20784	0.81592	1
Cysteine and methionine metabolism	47	0.46949	0.0017998	0.0026641	0.53051	0.9983	1	0.12537	0.11939	1	100	0.17545	0.0027997	0.011312	31	0.32351	0.9982	1
Primary immunodeficiency	36	0.43887	0.0021998	0.0032242	0.56113	0.9979	1	0.36417	1	1	7	0.065804	0.046195	0.10009	10	0.073704	0.16528	1
Prion diseases	35	0.43882	0.0021998	0.0032242	0.56118	0.9979	1	0.21058	0.76852	1	54	0.20584	0.11049	0.19548	43	0.21796	0.90591	1
Glucagon signaling pathway	101	0.51971	0.0025997	0.0037918	0.48029	0.9975	1	0.22613	0.9587	1	90	0.1719	0.0040996	0.015516	56	0.26826	0.9966	1
Carbohydrate digestion and absorption	44	0.46051	0.0026997	0.0038996	0.53949	0.9974	1	0.18751	0.62244	1	9	0.27506	0.57704	0.67134	18	0.25135	0.90861	1
Galactose metabolism	31	0.42795	0.0026997	0.0038996	0.57205	0.9974	1	0.24232	0.89071	1	86	0.1484	0.00049995	0.0031805	34	0.26705	0.9799	1
Complement and coagulation cascades	79	0.51152	0.0031997	0.0045995	0.48848	0.9969	1	0.22774	0.94751	1	18	0.22499	0.32497	0.42993	24	0.25893	0.94851	1
Inflammatory mediator regulation of TRP channels	99	0.52743	0.0032997	0.0046981	0.47257	0.9968	1	0.1925	0.73853	1	4	0.37418	0.74903	0.82244	13	0.069902	0.11679	1
Type II diabetes mellitus	46	0.4641	0.0032997	0.0046981	0.5359	0.9968	1	0.12395	0.11959	1	20	0.31772	0.78302	0.84521	16	0.42224	0.9995	1
Circadian rhythm	30	0.42922	0.0033997	0.0048175	0.57078	0.9967	1	0.20539	0.72943	1	22	0.27472	0.58594	0.67383	13	0.10204	0.25177	1
Insulin secretion	86	0.52034	0.0035996	0.0050769	0.47966	0.9965	1	0.23339	0.9628	1	54	0.18216	0.032697	0.081469	44	0.24902	0.9765	1
Salivary secretion	88	0.51822	0.0040996	0.0057548	0.48178	0.996	1	0.1713	0.46905	1	45	0.15767	0.014299	0.042753	25	0.1807	0.65973	1
Glycolysis / Gluconeogenesis	67	0.50181	0.0043996	0.006147	0.49819	0.9957	1	0.17649	0.53205	1	5	0.22983	0.45165	0.55567	26	0.15745	0.51215	1
Glutathione metabolism	55	0.49316	0.0044996	0.0062575	0.50684	0.9956	1	0.19975	0.73613	1	69	0.14092	0.00059994	0.0034497	27	0.27203	0.9735	1
Staphylococcus aureus infection	53	0.49351	0.0046995	0.0065054	0.50649	0.9954	1	0.26521	0.9855	1	40	0.06144	9.999e-05	0.0011073	5	0.42937	0.9693	1
Herpes simplex virus 1 infection	470	0.58944	0.0048995	0.0067509	0.41056	0.9952	1	0.23201	1	1	40	0.25467	0.46955	0.56384	50	0.22457	0.94051	1
Regulation of lipolysis in adipocytes	55	0.5024	0.0068993	0.0094628	0.4976	0.9932	1	0.17495	0.51225	1	17	0.2848	0.63404	0.72358	6	0.19538	0.65713	1
Other types of O-glycan biosynthesis	22	0.41734	0.0071993	0.0098292	0.58266	0.9929	1	0.14113	0.31257	1	123	0.18196	0.0021998	0.0095324	38	0.33167	0.9994	1
Ether lipid metabolism	46	0.49463	0.010599	0.014405	0.50537	0.9895	1	0.30559	0.9981	1	134	0.20013	0.012999	0.039659	65	0.24848	0.9921	1
Cholesterol metabolism	50	0.50399	0.012799	0.017316	0.49601	0.9873	1	0.19448	0.69523	1	9	0.12	0.088791	0.16593	14	0.15126	0.47915	1
Citrate cycle (TCA cycle)	30	0.47025	0.014399	0.019393	0.52975	0.9857	1	0.26382	0.94681	1	66	0.1511	0.0019998	0.0089245	58	0.25508	0.9923	1
African trypanosomiasis	36	0.48814	0.017398	0.023328	0.51186	0.9827	1	0.29455	0.9907	1	29	0.10341	0.0014999	0.0070071	26	0.22927	0.89021	1
Long-term potentiation	67	0.53223	0.018398	0.024558	0.46777	0.9817	1	0.23943	0.9608	1	15	0.22104	0.33137	0.43456	24	0.12061	0.25187	1
Protein digestion and absorption	90	0.54977	0.023098	0.030694	0.45023	0.977	1	0.23795	0.9784	1	42	0.13492	0.0032997	0.012813	28	0.19104	0.73403	1
Arachidonic acid metabolism	60	0.53315	0.023798	0.031484	0.46685	0.9763	1	0.20329	0.77922	1	56	0.18663	0.037096	0.087337	20	0.30632	0.9829	1
Allograft rejection	17	0.45018	0.032197	0.042354	0.54982	0.9679	1	0.41138	0.9992	1	19	0.10877	0.014799	0.042959	12	0.37962	0.9912	1
Type I diabetes mellitus	23	0.47896	0.032297	0.042354	0.52104	0.9678	1	0.29435	0.9681	1	121	0.15131	9.999e-05	0.0011073	41	0.23076	0.93981	1
ABC transporters	45	0.52828	0.034397	0.044911	0.47172	0.9657	1	0.19628	0.70083	1	122	0.17525	0.0014999	0.0070071	83	0.23828	0.9913	1
Taste transduction	82	0.55647	0.035296	0.045885	0.44353	0.9648	1	0.32095	1	1	134	0.18708	0.0030997	0.012195	96	0.27282	0.9999	1
Cocaine addiction	49	0.53378	0.039096	0.050605	0.46622	0.961	1	0.19453	0.69543	1	145	0.18706	0.0025997	0.010796	68	0.26091	0.9976	1
Mucin type O-glycan biosynthesis	29	0.50364	0.044296	0.057088	0.49636	0.9558	1	0.24156	0.88621	1	29	0.22218	0.27847	0.38908	26	0.12228	0.25407	1
Bile secretion	72	0.55417	0.045795	0.058768	0.44583	0.9543	1	0.21974	0.89911	1	85	0.14	0.00039996	0.0028473	45	0.27454	0.9943	1
Glycerolipid metabolism	61	0.55258	0.052295	0.066821	0.44742	0.94781	1	0.16616	0.42036	1	49	0.13012	0.0009999	0.0052451	19	0.31378	0.9823	1
Pancreatic secretion	98	0.57021	0.053795	0.068445	0.42979	0.94631	1	0.20776	0.86741	1	34	0.23144	0.31327	0.41909	33	0.28167	0.9894	1
Glycosaminoglycan degradation	19	0.48582	0.056494	0.071575	0.51418	0.94361	1	0.3096	0.9716	1	10	0.46607	0.9688	0.97862	13	0.26207	0.89651	1
Graft-versus-host disease	19	0.48633	0.056894	0.071778	0.51367	0.94321	1	0.36153	0.9958	1	16	0.36647	0.89601	0.92701	50	0.17284	0.63764	1
One carbon pool by folate	19	0.49297	0.065393	0.082154	0.50703	0.93471	1	0.064566	0.036996	1	81	0.19704	0.034597	0.083712	59	0.32634	1	1
Porphyrin and chlorophyll metabolism	42	0.54566	0.074993	0.093819	0.45434	0.92511	1	0.24439	0.93011	1	55	0.13027	0.0010999	0.0054811	20	0.36704	0.9974	1
Mannose type O-glycan biosynthesis	22	0.51601	0.080392	0.10015	0.48399	0.91971	1	0.16993	0.49995	1	104	0.24146	0.27747	0.38908	28	0.54781	1	1
Gastric acid secretion	75	0.57459	0.092191	0.11438	0.42541	0.90791	1	0.22788	0.93961	1	61	0.070046	9.999e-05	0.0011073	18	0.22519	0.83802	1
Amphetamine addiction	68	0.57102	0.093591	0.11516	0.42898	0.90651	1	0.21335	0.86951	1	23	0.23595	0.37396	0.47581	11	0.25586	0.86561	1
Non-homologous end-joining	13	0.48485	0.093591	0.11516	0.51515	0.90651	1	0.1796	0.54725	1	42	0.17001	0.034297	0.083712	46	0.17249	0.62864	1
Arginine and proline metabolism	48	0.56193	0.10039	0.12302	0.43807	0.89971	1	0.14189	0.22208	1	68	0.14039	9.999e-05	0.0011073	16	0.28312	0.94571	1
Alanine, aspartate and glutamate metabolism	35	0.55045	0.10249	0.12508	0.44955	0.89761	1	0.090114	0.034897	1	9	0.274	0.57344	0.66976	8	0.13244	0.43836	1
Selenocompound metabolism	17	0.51196	0.10479	0.12737	0.48804	0.89531	1	0.20739	0.69073	1	57	0.25506	0.45345	0.55567	55	0.19709	0.82732	1
Other glycan degradation	17	0.51597	0.11229	0.13593	0.48403	0.88781	1	0.18953	0.59754	1	52	0.08603	9.999e-05	0.0011073	13	0.30951	0.9597	1
Aldosterone-regulated sodium reabsorption	37	0.55641	0.11599	0.13984	0.44359	0.88411	1	0.18226	0.58404	1	83	0.23595	0.25077	0.36223	55	0.18977	0.77562	1
Starch and sucrose metabolism	36	0.55688	0.11999	0.14408	0.44312	0.88011	1	0.17597	0.53155	1	73	0.12461	9.999e-05	0.0011073	20	0.22871	0.85441	1
Folate biosynthesis	25	0.55477	0.15708	0.18787	0.44523	0.84302	1	0.18819	0.61394	1	27	0.16518	0.058794	0.12041	20	0.34384	0.9949	1
Maturity onset diabetes of the young	24	0.5552	0.16678	0.19868	0.4448	0.83332	1	0.23856	0.85671	1	75	0.16162	0.0020998	0.0092329	44	0.29108	0.9973	1
Nitrogen metabolism	17	0.54826	0.18508	0.2196	0.45174	0.81502	1	0.16403	0.45845	1	112	0.12512	9.999e-05	0.0011073	20	0.47871	1	1
Glycosylphosphatidylinositol (GPI)-anchor biosynthesis	24	0.56812	0.20638	0.2439	0.43188	0.79372	1	0.19674	0.66093	1	27	0.30359	0.75802	0.82719	24	0.24413	0.91751	1
Steroid hormone biosynthesis	59	0.59569	0.20768	0.24447	0.40431	0.79242	1	0.2962	0.9992	1	15	0.14768	0.085791	0.16339	21	0.19618	0.72973	1
Asthma	16	0.55496	0.21338	0.2502	0.44504	0.78672	1	0.29913	0.94821	1	3	0.44196	0.81512	0.86627	16	0.25211	0.89391	1
Taurine and hypotaurine metabolism	11	0.54844	0.22368	0.26125	0.45156	0.77642	1	0.38044	0.9819	1	23	0.34278	0.88581	0.91964	36	0.26645	0.9845	1
Vitamin digestion and absorption	23	0.58138	0.24918	0.2899	0.41862	0.75092	1	0.18503	0.59114	1	42	0.14686	0.0073993	0.027313	36	0.30674	0.9987	1
Proximal tubule bicarbonate reclamation	23	0.58614	0.26687	0.30928	0.41386	0.73323	1	0.13903	0.29437	1	2	0.01246	0.19348	0.30131	8	0.048594	0.13679	1
Phenylalanine metabolism	17	0.58011	0.27987	0.3231	0.41989	0.72023	1	0.070451	0.060594	1	75	0.17398	0.0077992	0.028096	40	0.24848	0.9711	1
Renin-angiotensin system	23	0.59248	0.28947	0.33289	0.40752	0.71063	1	0.35077	0.9963	1	65	0.21551	0.12639	0.21488	35	0.26659	0.9843	1
Nicotine addiction	40	0.60437	0.29347	0.3362	0.39563	0.70663	1	0.31396	0.997	1	57	0.13294	0.00059994	0.0034497	31	0.24617	0.94681	1
Pentose and glucuronate interconversions	34	0.60248	0.30937	0.35306	0.39752	0.69073	1	0.2115	0.77562	1	77	0.10605	9.999e-05	0.0011073	33	0.25341	0.9652	1
Thiamine metabolism	14	0.58346	0.31157	0.35422	0.41654	0.68853	1	0.3357	0.9718	1	35	0.33685	0.91631	0.94475	47	0.30911	0.9995	1
alpha-Linolenic acid metabolism	24	0.59908	0.31967	0.36205	0.40092	0.68043	1	0.24298	0.87081	1	6	0.52087	0.9638	0.97687	5	0.21193	0.69603	1
Fatty acid biosynthesis	13	0.59241	0.33647	0.37964	0.40759	0.66363	1	0.11164	0.22368	1	7	0.19553	0.32757	0.43147	15	0.17089	0.58444	1
Fatty acid elongation	27	0.61086	0.35426	0.39821	0.38914	0.64584	1	0.22186	0.80192	1	46	0.2349	0.29867	0.40777	32	0.26281	0.9734	1
Pyruvate metabolism	39	0.62078	0.39336	0.44051	0.37922	0.60674	1	0.15923	0.38816	1	56	0.18259	0.030197	0.076516	37	0.25418	0.9707	1
Lysine degradation	59	0.62962	0.43336	0.48348	0.37038	0.56674	1	0.22855	0.91371	1	128	0.1716	0.00039996	0.0028473	74	0.32488	1	1
Phototransduction	27	0.62873	0.44126	0.49047	0.37127	0.55884	1	0.25925	0.93391	1	6	0.41972	0.87771	0.91441	8	0.27268	0.85721	1
Nicotinate and nicotinamide metabolism	29	0.63259	0.46345	0.51323	0.36741	0.53665	1	0.15714	0.38606	1	27	0.21259	0.23248	0.34074	10	0.27655	0.89641	1
Arginine biosynthesis	20	0.63548	0.48365	0.53362	0.36452	0.51645	1	0.1946	0.63504	1	62	0.18337	0.025597	0.069578	54	0.22939	0.9618	1
Pantothenate and CoA biosynthesis	19	0.63624	0.48585	0.53408	0.36376	0.51425	1	0.098511	0.12539	1	41	0.21047	0.15858	0.26197	33	0.24626	0.9532	1
Ubiquinone and other terpenoid-quinone biosynthesis	11	0.65064	0.52935	0.57976	0.34936	0.47075	1	0.22544	0.72323	1	103	0.20332	0.034997	0.083712	66	0.32404	1	1
Biosynthesis of unsaturated fatty acids	27	0.64711	0.53595	0.58485	0.35289	0.46415	1	0.24554	0.89491	1	60	0.12166	9.999e-05	0.0011073	42	0.21822	0.89871	1
PPAR signaling pathway	74	0.64355	0.54845	0.59631	0.35645	0.45165	1	0.15307	0.26757	1	70	0.17198	0.0078992	0.028117	29	0.3365	0.9985	1
Terpenoid backbone biosynthesis	22	0.65467	0.56124	0.60801	0.34533	0.43886	1	0.17873	0.55564	1	118	0.22278	0.10129	0.18244	66	0.29361	0.9997	1
beta-Alanine metabolism	31	0.65544	0.58714	0.63377	0.34456	0.41296	1	0.07448	0.016898	1	10	0.38365	0.87531	0.91441	32	0.10508	0.12899	1
Linoleic acid metabolism	28	0.65781	0.59084	0.63547	0.34219	0.40926	1	0.22595	0.82442	1	104	0.15694	0.00059994	0.0034497	60	0.23594	0.976	1
Autoimmune thyroid disease	32	0.66865	0.65393	0.70081	0.33135	0.34617	1	0.26496	0.952	1	13	0.33855	0.80372	0.85826	10	0.2369	0.80772	1
Drug metabolism	106	0.65503	0.66763	0.71294	0.34497	0.33247	1	0.18777	0.68693	1	24	0.091638	0.0026997	0.011058	22	0.15919	0.51285	1
Ascorbate and aldarate metabolism	27	0.6984	0.77792	0.82775	0.3016	0.22218	1	0.27974	0.9677	1	9	0.16036	0.18348	0.29465	27	0.10823	0.16878	1
Fat digestion and absorption	41	0.70819	0.86321	0.91525	0.29181	0.13689	1	0.23265	0.89901	1	3	0.13232	0.28987	0.40046	8	0.26036	0.83522	1
Synthesis and degradation of ketone bodies	10	0.78181	0.86861	0.91772	0.21819	0.13149	1	0.041367	0.059894	1	90	0.21771	0.10259	0.18368	45	0.25044	0.9803	1
Glycine, serine and threonine metabolism	39	0.71698	0.88761	0.93449	0.28302	0.11249	1	0.13196	0.17718	1	39	0.15529	0.016998	0.047948	19	0.22137	0.82162	1
Histidine metabolism	23	0.74795	0.90441	0.94884	0.25205	0.09569	1	0.10306	0.11809	1	6	0.035416	0.034297	0.083712	41	0.081265	0.026297	1
Tyrosine metabolism	36	0.72946	0.91161	0.95305	0.27054	0.088491	1	0.12127	0.13509	1	69	0.20066	0.052095	0.10969	60	0.26622	0.9973	1
Steroid biosynthesis	19	0.77084	0.92051	0.959	0.22916	0.079592	1	0.28209	0.93611	1	31	0.20867	0.19518	0.30238	13	0.16414	0.55684	1
Metabolism of xenobiotics by cytochrome P450	73	0.70601	0.92691	0.96124	0.29399	0.073193	1	0.26828	0.9958	1	39	0.14299	0.0082992	0.028854	11	0.20132	0.70603	1
Glyoxylate and dicarboxylate metabolism	28	0.75035	0.92911	0.96124	0.24965	0.070993	1	0.12216	0.17408	1	142	0.12931	9.999e-05	0.0011073	52	0.26112	0.9934	1
Primary bile acid biosynthesis	17	0.782	0.93231	0.96124	0.218	0.067793	1	0.1415	0.33497	1	25	0.20143	0.18768	0.29691	13	0.34406	0.9828	1
Chemical carcinogenesis	80	0.72273	0.9702	0.99688	0.27727	0.029897	0.99325	0.23507	0.9632	1	9	0.16663	0.20208	0.30671	14	0.19686	0.70413	1
Retinol metabolism	66	0.73653	0.9777	1	0.26347	0.022398	0.83712	0.21978	0.89201	1	87	0.23757	0.25367	0.36291	69	0.21924	0.9575	1
Propanoate metabolism	31	0.79122	0.9833	1	0.20878	0.016798	0.71753	0.16912	0.47045	1	9	0.25486	0.50205	0.60045	15	0.23585	0.85021	1
Tryptophan metabolism	42	0.76755	0.9849	1	0.23245	0.015198	0.71753	0.17141	0.48675	1	10	0.04732	0.010099	0.033928	21	0.087413	0.11069	1
Butanoate metabolism	28	0.82061	0.9933	1	0.17939	0.0067993	0.4066	0.076017	0.023398	1	105	0.2331	0.19148	0.30054	107	0.21945	0.9835	1
Fatty acid degradation	44	0.82359	0.9991	1	0.17641	0.0009999	0.074743	0.12358	0.11679	1	93	0.16091	0.0012999	0.0063715	70	0.22436	0.9668	1
Valine, leucine and isoleucine degradation	47	0.83916	0.9999	1	0.16084	0.00019998	0.019931	0.075412	0.0046995	0.35129	54	0.16202	0.009899	0.033634	36	0.28567	0.9942	1
Olfactory transduction	441	0.78848	1	1	0.21152	9.999e-05	0.014949	0.076098	9.999e-05	0.029897	91	0.22036	0.11759	0.20441	59	0.22709	0.9631	1
Peroxisome	83	0.81836	1	1	0.18164	9.999e-05	0.014949	0.11608	0.027997	1	52	0.13022	0.00069993	0.0039487	19	0.34609	0.9948	1
