# Supplementary material for: Growth differentiation factor 15 protects against the aging‐mediated systemic inflammatory response in humans and mice
Source: Aging Cell. 2020 Jul 21;19(8):e13195. doi: 10.1111/acel.13195 (PMC7431835; doi:10.1111/acel.13195)
Supplement: Supplementary file 5 — Table S4 [file ACEL-19-e13195-s005.xlsx]

## Sheet: KEGG_Adipo_GTEx_subc_GDF15_adju
Name	Genes (tot)	Stat (dist.dir.up)	p (dist.dir.up)	p adj (dist.dir.up)	Stat (dist.dir.dn)	p (dist.dir.dn)	p adj (dist.dir.dn)	Stat (non-dir.)	p (non-dir.)	p adj (non-dir.)	Genes (up)	Stat (mix.dir.up)	p (mix.dir.up)	p adj (mix.dir.up)	Genes (down)	Stat (mix.dir.dn)	p (mix.dir.dn)	p adj (mix.dir.dn)
African trypanosomiasis	36	0.222	9.999e-05	0.00055365	0.778	1	1	0.12535	0.18338	0.40616	20	0.030388	0.00079992	0.0047835	25	0.16052	0.57984	0.9985
Alcoholism	179	0.38241	9.999e-05	0.00055365	0.61759	1	1	0.18266	0.72243	0.88916	58	0.13546	0.022398	0.07201	42	0.1482	0.48195	0.9985
Allograft rejection	17	0.03127	9.999e-05	0.00055365	0.96873	1	1	0.062539	0.048295	0.19453	39	0.15028	0.093091	0.20466	81	0.12632	0.21008	0.90372
Amoebiasis	95	0.3685	9.999e-05	0.00055365	0.6315	1	1	0.1549	0.31537	0.54823	33	0.11961	0.031297	0.090852	33	0.092967	0.10899	0.74704
Antigen processing and presentation	51	0.16003	9.999e-05	0.00055365	0.83997	1	1	0.097083	0.029397	0.14409	36	0.18821	0.31797	0.46814	36	0.093737	0.10339	0.7439
Apoptosis	142	0.37367	9.999e-05	0.00055365	0.62633	1	1	0.14453	0.15068	0.37192	28	0.17493	0.26477	0.42335	41	0.149	0.47485	0.9985
Asthma	16	0.063437	9.999e-05	0.00055365	0.93656	1	1	0.12687	0.29107	0.54394	77	0.16318	0.069793	0.16694	68	0.17501	0.74913	0.9985
Axon guidance	180	0.41968	9.999e-05	0.00055365	0.58032	1	1	0.18794	0.80112	0.93568	28	0.080295	0.0054995	0.023831	8	0.28304	0.89051	0.9985
Basal cell carcinoma	63	0.2918	9.999e-05	0.00055365	0.7082	1	1	0.15274	0.32727	0.56237	16	0.13813	0.16318	0.31277	19	0.049513	0.042096	0.41591
Cell adhesion molecules (CAMs)	124	0.27396	9.999e-05	0.00055365	0.72604	1	1	0.082846	9.999e-05	0.0059794	114	0.1791	0.11009	0.23512	64	0.19186	0.86021	0.9985
Chagas disease (American trypanosomiasis)	102	0.37354	9.999e-05	0.00055365	0.62646	1	1	0.12508	0.055094	0.20592	60	0.17878	0.18498	0.33119	38	0.18619	0.77302	0.9985
Chemokine signaling pathway	188	0.36129	9.999e-05	0.00055365	0.63871	1	1	0.13525	0.043696	0.19151	14	0.14952	0.22078	0.37263	23	0.13396	0.39656	0.9985
Complement and coagulation cascades	79	0.2901	9.999e-05	0.00055365	0.7099	1	1	0.18658	0.70303	0.88322	17	0.062539	0.010599	0.039614	0	NA	NA	NA
Cytokine-cytokine receptor interaction	291	0.27216	9.999e-05	0.00055365	0.72784	1	1	0.13018	0.0065993	0.054138	52	0.19079	0.30607	0.46648	100	0.051902	0.00029997	0.012642
ECM-receptor interaction	81	0.33054	9.999e-05	0.00055365	0.66946	1	1	0.13702	0.15358	0.37192	30	0.10649	0.021398	0.070964	18	0.17559	0.65223	0.9985
Epstein-Barr virus infection	180	0.41775	9.999e-05	0.00055365	0.58225	1	1	0.11724	0.0052995	0.047483	14	0.41699	0.9876	0.99092	30	0.16817	0.64074	0.9985
Graft-versus-host disease	19	0.0057532	9.999e-05	0.00055365	0.99425	1	1	0.011506	0.0009999	0.016609	62	0.15105	0.046895	0.123	33	0.16214	0.59514	0.9985
Hematopoietic cell lineage	81	0.22403	9.999e-05	0.00055365	0.77597	1	1	0.12239	0.065693	0.22784	39	0.15233	0.10129	0.21896	29	0.22401	0.90631	0.9985
Herpes simplex virus 1 infection	470	0.3741	9.999e-05	0.00055365	0.6259	1	1	0.17494	0.65203	0.86282	27	0.18552	0.32597	0.46887	24	0.11997	0.30527	0.9937
Hippo signaling pathway	158	0.40603	9.999e-05	0.00055365	0.59397	1	1	0.14649	0.15448	0.37192	44	0.082668	0.00079992	0.0047835	7	0.18769	0.66243	0.9985
Human T-cell leukemia virus 1 infection	199	0.44042	9.999e-05	0.00055365	0.55958	1	1	0.13294	0.031997	0.15431	76	0.20467	0.40286	0.53828	59	0.15064	0.49375	0.9985
Human papillomavirus infection	324	0.45034	9.999e-05	0.00055365	0.54966	1	1	0.13749	0.017298	0.098717	88	0.10594	0.00029997	0.0021876	54	0.20742	0.91971	0.9985
IL-17 signaling pathway	93	0.32684	9.999e-05	0.00055365	0.67316	1	1	0.14624	0.21288	0.44202	34	0.18243	0.28467	0.4406	26	0.18239	0.70833	0.9985
Inflammatory bowel disease (IBD)	51	0.21777	9.999e-05	0.00055365	0.78223	1	1	0.10999	0.066293	0.22784	23	0.21277	0.50545	0.6245	25	0.046957	0.020298	0.26034
Influenza A	156	0.41679	9.999e-05	0.00055365	0.58321	1	1	0.13218	0.048695	0.19453	9	0.22551	0.56814	0.65336	11	0.00060624	0.0077992	0.12946
Intestinal immune network for IgA production	33	0.084547	9.999e-05	0.00055365	0.91545	1	1	0.16909	0.49595	0.71985	39	0.13293	0.042696	0.11501	33	0.084332	0.076992	0.5977
Legionellosis	55	0.32066	9.999e-05	0.00055365	0.67934	1	1	0.10185	0.034797	0.16236	4	0.44724	0.92091	0.93657	22	0.14293	0.45645	0.9985
Leishmaniasis	59	0.22803	9.999e-05	0.00055365	0.77197	1	1	0.10015	0.026497	0.13899	16	0.12687	0.12669	0.26489	0	NA	NA	NA
Lysosome	123	0.30826	9.999e-05	0.00055365	0.69174	1	1	0.10376	0.0034997	0.038755	24	0.069421	0.0044996	0.02008	8	0.034457	0.12809	0.80395
MAPK signaling pathway	294	0.44196	9.999e-05	0.00055365	0.55804	1	1	0.1336	0.012799	0.078098	49	0.11046	0.0056994	0.024002	79	0.11822	0.14339	0.84893
Malaria	48	0.17409	9.999e-05	0.00055365	0.82591	1	1	0.062718	0.0034997	0.038755	107	0.18183	0.14419	0.28934	73	0.19689	0.90601	0.9985
NF-kappa B signaling pathway	93	0.2507	9.999e-05	0.00055365	0.7493	1	1	0.10511	0.010899	0.073443	42	0.078049	0.0011999	0.0066438	28	0.10333	0.18448	0.88582
NOD-like receptor signaling pathway	177	0.38116	9.999e-05	0.00055365	0.61884	1	1	0.10893	0.0011999	0.018882	36	0.078272	0.0015998	0.008542	30	0.048594	0.011199	0.16518
Natural killer cell mediated cytotoxicity	118	0.34188	9.999e-05	0.00055365	0.65812	1	1	0.10866	0.0070993	0.054428	45	0.11543	0.013299	0.047693	18	0.24601	0.91281	0.9985
Neuroactive ligand-receptor interaction	336	0.42966	9.999e-05	0.00055365	0.57034	1	1	0.20757	0.9899	0.99898	17	0.14838	0.19488	0.34479	27	0.16681	0.62574	0.9985
Osteoclast differentiation	126	0.27231	9.999e-05	0.00055365	0.72769	1	1	0.090364	0.00049995	0.011499	18	0.059059	0.0068993	0.028259	15	0.10426	0.27307	0.99261
Pathways in cancer	528	0.43041	9.999e-05	0.00055365	0.56959	1	1	0.13771	0.0034997	0.038755	39	0.27743	0.89621	0.91769	33	0.20511	0.86061	0.9985
Pertussis	76	0.28023	9.999e-05	0.00055365	0.71977	1	1	0.12726	0.093391	0.2711	5	0.02492	0.080092	0.18142	22	0.0058578	0.00069993	0.020648
Phagosome	131	0.37741	9.999e-05	0.00055365	0.62259	1	1	0.1564	0.30607	0.54823	22	0.097194	0.025597	0.078903	19	0.17686	0.66403	0.9985
Primary immunodeficiency	36	0.2177	9.999e-05	0.00055365	0.7823	1	1	0.1564	0.41276	0.64787	79	0.14836	0.021598	0.070964	68	0.16702	0.67433	0.9985
Protein digestion and absorption	90	0.31863	9.999e-05	0.00055365	0.68137	1	1	0.2131	0.92061	0.9866	7	0.13969	0.28247	0.43989	21	0.14236	0.45875	0.9985
Rheumatoid arthritis	75	0.2345	9.999e-05	0.00055365	0.7655	1	1	0.083082	0.0025997	0.033797	63	0.099086	0.0012999	0.0070666	41	0.14387	0.42946	0.9985
Ribosome	148	0.32068	9.999e-05	0.00055365	0.67932	1	1	0.062098	9.999e-05	0.0059794	106	0.20461	0.38626	0.52978	81	0.17767	0.79122	0.9985
Spliceosome	132	0.4052	9.999e-05	0.00055365	0.5948	1	1	0.22203	0.9792	0.99898	23	0.21503	0.52255	0.62988	21	0.26764	0.9584	0.9985
Staphylococcus aureus infection	53	0.31397	9.999e-05	0.00055365	0.68603	1	1	0.15727	0.38316	0.62264	29	0.18926	0.34657	0.48879	45	0.096723	0.082992	0.62776
Systemic lupus erythematosus	116	0.23572	9.999e-05	0.00055365	0.76428	1	1	0.17281	0.55564	0.77273	91	0.067114	9.999e-05	0.0011959	33	0.12623	0.30837	0.9937
T cell receptor signaling pathway	100	0.37879	9.999e-05	0.00055365	0.62121	1	1	0.10459	0.0093991	0.066912	67	0.1293	0.0085991	0.033347	57	0.16305	0.62514	0.9985
TNF signaling pathway	110	0.36603	9.999e-05	0.00055365	0.63397	1	1	0.10493	0.0066993	0.054138	75	0.11212	0.0009999	0.0058622	77	0.12366	0.18688	0.88582
Th1 and Th2 cell differentiation	78	0.36651	9.999e-05	0.00055365	0.63349	1	1	0.13653	0.15538	0.37192	30	0.1339	0.073993	0.17018	34	0.1014	0.14789	0.84917
Toll-like receptor signaling pathway	102	0.37247	9.999e-05	0.00055365	0.62753	1	1	0.10112	0.0056994	0.048689	63	0.086977	0.00019998	0.0018119	39	0.18662	0.77912	0.9985
Transcriptional misregulation in cancer	184	0.33872	9.999e-05	0.00055365	0.66128	1	1	0.1504	0.17758	0.40225	25	0.27027	0.82762	0.8533	54	0.1884	0.82982	0.9985
Tuberculosis	164	0.34889	9.999e-05	0.00055365	0.65111	1	1	0.13135	0.039596	0.1767	123	0.12712	0.00049995	0.0033974	65	0.15063	0.49885	0.9985
Type I diabetes mellitus	23	0.13515	9.999e-05	0.00055365	0.86485	1	1	0.1445	0.36146	0.59383	20	0.15813	0.21158	0.3608	30	0.20238	0.83662	0.9985
Viral carcinogenesis	194	0.40355	9.999e-05	0.00055365	0.59645	1	1	0.13509	0.044196	0.19151	42	0.19166	0.32617	0.46887	56	0.15029	0.49005	0.9985
C-type lectin receptor signaling pathway	104	0.39588	0.00019998	0.00094911	0.60412	0.9999	1	0.11674	0.027897	0.14138	63	0.1972	0.34137	0.48604	49	0.15684	0.55714	0.9985
Circadian entrainment	95	0.38833	0.00019998	0.00094911	0.61167	0.9999	1	0.23353	0.979	0.99898	34	0.11359	0.021198	0.070964	42	0.1228	0.25917	0.99261
Glutamatergic synapse	113	0.40092	0.00019998	0.00094911	0.59908	0.9999	1	0.19026	0.76842	0.91174	61	0.22925	0.66953	0.72271	34	0.2412	0.9591	0.9985
Inflammatory mediator regulation of TRP channels	99	0.40023	0.00019998	0.00094911	0.59977	0.9999	1	0.15006	0.25057	0.48027	13	0.13493	0.17438	0.32758	17	0.10952	0.28517	0.99261
JAK-STAT signaling pathway	162	0.4213	0.00019998	0.00094911	0.5787	0.9999	1	0.11784	0.0073993	0.055309	1	1e-100	0.14279	0.28847	29	0.02064	0.00089991	0.024134
Leukocyte transendothelial migration	111	0.40529	0.00019998	0.00094911	0.59471	0.9999	1	0.13098	0.073593	0.23351	28	0.11088	0.029297	0.087915	21	0.29369	0.9813	0.9985
Measles	138	0.40973	0.00019998	0.00094911	0.59027	0.9999	1	0.10217	0.0022998	0.031256	16	0.24334	0.66273	0.71796	11	0.18828	0.69253	0.9985
PI3K-Akt signaling pathway	352	0.46408	0.00019998	0.00094911	0.53592	0.9999	1	0.1376	0.016898	0.098717	42	0.13589	0.041096	0.11377	44	0.13796	0.37866	0.9985
Th17 cell differentiation	93	0.38934	0.00019998	0.00094911	0.61066	0.9999	1	0.12456	0.056394	0.20817	58	0.16014	0.090291	0.19998	21	0.25962	0.94621	0.9985
Autoimmune thyroid disease	32	0.27173	0.00029997	0.001359	0.72827	0.9998	1	0.06068	0.0085991	0.062711	34	0.22086	0.56124	0.64931	31	0.18352	0.74503	0.9985
Platelet activation	120	0.419	0.00029997	0.001359	0.581	0.9998	1	0.15509	0.29497	0.5478	85	0.18021	0.16138	0.31131	70	0.17924	0.78692	0.9985
Prion diseases	35	0.31694	0.00029997	0.001359	0.68306	0.9998	1	0.092634	0.051695	0.19855	16	0.19163	0.40336	0.53828	31	0.11878	0.26967	0.99261
Regulation of actin cytoskeleton	213	0.44764	0.00039996	0.0017849	0.55236	0.9997	1	0.11979	0.0040996	0.043778	214	0.098776	9.999e-05	0.0011959	77	0.21744	0.9767	0.9985
Aldosterone synthesis and secretion	98	0.40638	0.00049995	0.0021665	0.59362	0.9996	1	0.18165	0.65783	0.86282	36	0.032089	9.999e-05	0.0011959	25	0.10572	0.21468	0.90472
Fc gamma R-mediated phagocytosis	90	0.39588	0.00049995	0.0021665	0.60412	0.9996	1	0.10872	0.017498	0.098717	21	0.10476	0.041496	0.11383	15	0.1631	0.58744	0.9985
Rap1 signaling pathway	205	0.4584	0.00069993	0.0029897	0.5416	0.9994	1	0.13204	0.024898	0.13535	50	0.13739	0.029597	0.087915	40	0.13487	0.36976	0.9985
Proteoglycans in cancer	200	0.45543	0.00079992	0.0033219	0.54457	0.9993	1	0.15042	0.17438	0.39802	70	0.21821	0.56134	0.64931	61	0.19805	0.89321	0.9985
Taste transduction	82	0.40844	0.00079992	0.0033219	0.59156	0.9993	1	0.21194	0.90251	0.9866	40	0.22422	0.58894	0.66702	65	0.13718	0.35266	0.9985
Calcium signaling pathway	187	0.45267	0.00089991	0.0035404	0.54733	0.9992	1	0.19294	0.85981	0.9666	57	0.14603	0.042196	0.1147	24	0.11564	0.27507	0.99261
Focal adhesion	198	0.45536	0.00089991	0.0035404	0.54464	0.9992	1	0.12039	0.0069993	0.054428	28	0.17416	0.25987	0.41775	20	0.1743	0.65353	0.9985
Glycosaminoglycan biosynthesis	53	0.36429	0.00089991	0.0035404	0.63571	0.9992	1	0.11376	0.074193	0.23351	120	0.11499	9.999e-05	0.0011959	116	0.129	0.19308	0.88582
Oxytocin signaling pathway	150	0.44078	0.00089991	0.0035404	0.55922	0.9992	1	0.17104	0.52125	0.74472	24	0.18095	0.31047	0.46648	34	0.10701	0.18068	0.88582
Ras signaling pathway	230	0.46456	0.0009999	0.003833	0.53544	0.9991	1	0.13943	0.048795	0.19453	39	0.16419	0.15358	0.29819	29	0.14266	0.44656	0.9985
Serotonergic synapse	112	0.42595	0.0009999	0.003833	0.57405	0.9991	1	0.23243	0.9834	0.99898	104	0.093722	9.999e-05	0.0011959	76	0.14943	0.47945	0.9985
Kaposi sarcoma-associated herpesvirus infection	180	0.45291	0.0010999	0.0041108	0.54709	0.999	1	0.13001	0.027297	0.14072	38	0.16463	0.16628	0.31668	46	0.14933	0.49815	0.9985
Phospholipase D signaling pathway	146	0.44466	0.0010999	0.0041108	0.55534	0.999	1	0.13746	0.088191	0.25911	70	0.22161	0.59554	0.66942	67	0.14917	0.46875	0.9985
AGE-RAGE signaling pathway in diabetic complications	100	0.42816	0.0012999	0.0047398	0.57184	0.9988	1	0.14081	0.16058	0.37854	27	0.069661	0.0028997	0.014213	19	0.21264	0.82492	0.9985
Salmonella infection	84	0.40763	0.0012999	0.0047398	0.59237	0.9988	1	0.11039	0.025697	0.13721	30	0.15578	0.15068	0.29819	23	0.27108	0.9691	0.9985
Hedgehog signaling pathway	46	0.3633	0.0013999	0.0050429	0.6367	0.9987	1	0.12436	0.14299	0.36541	16	0.4395	0.9956	0.9956	25	0.21524	0.85831	0.9985
Cytosolic DNA-sensing pathway	61	0.39764	0.0016998	0.0059794	0.60236	0.9984	1	0.062267	0.0009999	0.016609	3	0.26574	0.62594	0.69574	10	0.10263	0.31987	0.997
cAMP signaling pathway	212	0.4701	0.0016998	0.0059794	0.5299	0.9984	1	0.16565	0.42416	0.65373	9	0.3094	0.82582	0.8533	35	0.025535	0.00039996	0.014749
GABAergic synapse	89	0.41848	0.0017998	0.0061856	0.58152	0.9983	1	0.22229	0.94871	0.99869	6	0.020809	0.046095	0.12197	21	0.0077542	0.0013999	0.034413
Human cytomegalovirus infection	216	0.46564	0.0017998	0.0061856	0.53436	0.9983	1	0.14303	0.084892	0.25383	34	0.18764	0.32097	0.46814	32	0.18337	0.74603	0.9985
B cell receptor signaling pathway	70	0.40275	0.0019998	0.0066438	0.59725	0.9981	1	0.088162	0.0051995	0.047483	54	0.08374	0.00019998	0.0018119	36	0.14619	0.47125	0.9985
Melanogenesis	101	0.43084	0.0019998	0.0066438	0.56916	0.9981	1	0.18657	0.71623	0.88916	20	0.13496	0.12089	0.25455	20	0.13381	0.41206	0.9985
Mucin type O-glycan biosynthesis	29	0.31715	0.0019998	0.0066438	0.68285	0.9981	1	0.14889	0.35746	0.59315	74	0.16002	0.062294	0.15652	63	0.15748	0.57904	0.9985
Toxoplasmosis	99	0.43156	0.0020998	0.0068993	0.56844	0.998	1	0.16633	0.45355	0.68491	109	0.12	9.999e-05	0.0011959	89	0.12088	0.14969	0.84917
Human immunodeficiency virus 1 infection	203	0.46961	0.0022998	0.0074743	0.53039	0.9978	1	0.14703	0.12659	0.34409	8	0.26606	0.69673	0.74668	17	0.11225	0.30097	0.9937
Amino sugar and nucleotide sugar metabolism	48	0.37535	0.0024998	0.0079513	0.62465	0.9976	1	0.1324	0.18618	0.40933	52	0.15231	0.068893	0.16612	78	0.16187	0.62544	0.9985
Necroptosis	159	0.45628	0.0024998	0.0079513	0.54372	0.9976	1	0.118	0.010999	0.073443	16	0.15595	0.22968	0.38152	17	0.094586	0.20828	0.90372
Parathyroid hormone synthesis, secretion and action	106	0.43816	0.0025997	0.0081823	0.56184	0.9975	1	0.16612	0.45215	0.68491	54	0.22475	0.60564	0.67569	35	0.21851	0.90411	0.9985
Cushing syndrome	155	0.46055	0.0026997	0.0084085	0.53945	0.9974	1	0.17977	0.67263	0.86727	18	0.20959	0.49435	0.61588	13	0.3516	0.9881	0.9985
Synaptic vesicle cycle	78	0.42232	0.0029997	0.0092465	0.57768	0.9971	1	0.21447	0.91321	0.9866	43	0.18489	0.27967	0.43989	43	0.15375	0.53675	0.9985
Homologous recombination	39	0.36398	0.0030997	0.0094572	0.63602	0.997	1	0.14743	0.32667	0.56237	44	0.17123	0.17238	0.32622	31	0.19592	0.81122	0.9985
Insulin secretion	86	0.42505	0.0033997	0.010268	0.57495	0.9967	1	0.2193	0.94001	0.99678	72	0.11509	0.0022998	0.011856	77	0.16705	0.68223	0.9985
Hypertrophic cardiomyopathy (HCM)	85	0.429	0.0036996	0.011062	0.571	0.9964	1	0.13342	0.12509	0.34313	36	0.16757	0.18308	0.33119	39	0.16911	0.66103	0.9985
Ether lipid metabolism	46	0.38957	0.0040996	0.012017	0.61043	0.996	1	0.12872	0.17038	0.39326	45	0.21365	0.51205	0.62747	56	0.12987	0.28437	0.99261
Thyroid hormone synthesis	74	0.41944	0.0040996	0.012017	0.58056	0.996	1	0.19763	0.79202	0.93234	72	0.20908	0.45695	0.57894	41	0.15721	0.54985	0.9985
Gastric acid secretion	75	0.42307	0.0042996	0.012481	0.57693	0.9958	1	0.18144	0.64274	0.85874	21	0.19703	0.42396	0.54639	34	0.078922	0.058294	0.50579
Mineral absorption	51	0.39871	0.0048995	0.014086	0.60129	0.9952	1	0.19253	0.72263	0.88916	29	0.31371	0.9565	0.96947	32	0.1076	0.19438	0.88582
Amphetamine addiction	68	0.42239	0.0056994	0.01623	0.57761	0.9944	1	0.1829	0.65793	0.86282	48	0.14825	0.065793	0.16125	48	0.1428	0.42226	0.9985
Cell cycle	124	0.45713	0.0064994	0.01827	0.54287	0.9936	1	0.14481	0.16498	0.38539	12	0.056402	0.023398	0.074424	27	0.062679	0.036596	0.39985
Breast cancer	147	0.46382	0.0065993	0.01827	0.53618	0.9935	1	0.15699	0.30157	0.54823	28	0.16387	0.20018	0.34799	39	0.1264	0.28937	0.99261
Hepatitis B	163	0.4702	0.0065993	0.01827	0.5298	0.9935	1	0.13556	0.061094	0.22009	34	0.097709	0.0080992	0.031864	19	0.14247	0.46885	0.9985
Cocaine addiction	49	0.39732	0.0066993	0.018377	0.60268	0.9934	1	0.18923	0.69673	0.879	11	0.11452	0.13809	0.28672	8	0.016944	0.088391	0.65188
Apelin signaling pathway	135	0.46173	0.0069993	0.019025	0.53827	0.9931	1	0.18106	0.67293	0.86727	28	0.16996	0.23258	0.3842	17	0.1413	0.46785	0.9985
Nicotine addiction	40	0.39418	0.0087991	0.023702	0.60582	0.9913	1	0.25536	0.9586	0.99869	8	0.19959	0.47255	0.59367	16	0.017573	0.014999	0.21069
Cholinergic synapse	112	0.45865	0.0089991	0.024024	0.54135	0.9911	1	0.17954	0.63384	0.85368	6	0.00097501	0.0086991	0.033347	22	0.018212	0.0029997	0.058994
Fluid shear stress and atherosclerosis	137	0.46686	0.0093991	0.024652	0.53314	0.9907	1	0.15885	0.34067	0.57426	49	0.19102	0.30847	0.46648	43	0.16134	0.60054	0.9985
Glycosphingolipid biosynthesis	45	0.40397	0.0093991	0.024652	0.59603	0.9907	1	0.15913	0.42006	0.65076	19	0.011506	9.999e-05	0.0011959	0	NA	NA	NA
Adrenergic signaling in cardiomyocytes	145	0.47126	0.010499	0.027086	0.52874	0.9896	1	0.16873	0.48505	0.71444	48	0.13028	0.024398	0.076788	52	0.15055	0.49275	0.9985
Endocytosis	236	0.48906	0.010599	0.027086	0.51094	0.9895	1	0.12188	0.0034997	0.038755	29	0.088699	0.0076992	0.031109	17	0.1852	0.70063	0.9985
Morphine addiction	91	0.45219	0.010599	0.027086	0.54781	0.9895	1	0.20366	0.86421	0.96779	63	0.080999	0.00019998	0.0018119	18	0.26726	0.94711	0.9985
Fanconi anemia pathway	53	0.41923	0.010899	0.027617	0.58077	0.9892	1	0.20582	0.81192	0.94461	83	0.092662	0.00019998	0.0018119	80	0.18007	0.80832	0.9985
Other glycan degradation	17	0.31511	0.012499	0.031404	0.68489	0.9876	1	0.15956	0.46685	0.69795	77	0.091412	0.00019998	0.0018119	77	0.13423	0.28657	0.99261
Dilated cardiomyopathy (DCM)	90	0.45264	0.013299	0.033136	0.54736	0.9868	1	0.13627	0.13609	0.36194	84	0.17219	0.10179	0.21896	83	0.19302	0.89831	0.9985
Small cell lung cancer	93	0.45584	0.013799	0.034097	0.54416	0.9863	1	0.16081	0.38536	0.62283	298	0.1508	0.00029997	0.0021876	172	0.21676	0.9983	0.9985
Salivary secretion	88	0.45734	0.016998	0.04166	0.54266	0.9831	1	0.18208	0.67013	0.86727	91	0.095889	0.00019998	0.0018119	67	0.21523	0.9579	0.9985
Epithelial cell signaling in Helicobacter pylori infection	68	0.44314	0.017298	0.04205	0.55686	0.9828	1	0.15501	0.34697	0.57957	11	0.20302	0.47205	0.59367	12	0.034506	0.057494	0.50579
TGF-beta signaling pathway	88	0.45935	0.019198	0.046292	0.54065	0.9809	1	0.121	0.051795	0.19855	26	0.15655	0.17748	0.32758	13	0.12921	0.41996	0.9985
Dopaminergic synapse	131	0.47784	0.021898	0.05238	0.52216	0.9782	1	0.20882	0.93411	0.99678	111	0.11596	0.00019998	0.0018119	88	0.15435	0.53685	0.9985
Notch signaling pathway	48	0.42865	0.022398	0.052967	0.57135	0.9777	1	0.14063	0.24698	0.47642	114	0.12303	0.00029997	0.0021876	102	0.16537	0.68633	0.9985
Vascular smooth muscle contraction	129	0.47999	0.022498	0.052967	0.52001	0.9776	1	0.2045	0.91581	0.9866	109	0.14913	0.010999	0.040601	94	0.14459	0.40986	0.9985
Endocrine and other factor-regulated calcium reabsorption	48	0.43115	0.023798	0.055159	0.56885	0.9763	1	0.17422	0.55264	0.77273	176	0.11468	9.999e-05	0.0011959	148	0.16461	0.70503	0.9985
cGMP-PKG signaling pathway	163	0.48876	0.023798	0.055159	0.51124	0.9763	1	0.16664	0.44386	0.68058	52	0.18231	0.23958	0.39359	122	0.067733	0.00029997	0.012642
DNA replication	36	0.41324	0.024998	0.057494	0.58676	0.9751	1	0.12907	0.20648	0.43173	49	0.12522	0.016198	0.055038	36	0.14458	0.45765	0.9985
Wnt signaling pathway	156	0.48742	0.025697	0.058653	0.51258	0.9744	1	0.13658	0.070193	0.23063	61	0.085181	9.999e-05	0.0011959	32	0.26263	0.9784	0.9985
Galactose metabolism	31	0.40648	0.025997	0.058888	0.59352	0.9741	1	0.26914	0.9632	0.99898	42	0.11694	0.014099	0.049594	9	0.077597	0.23148	0.94841
Arachidonic acid metabolism	60	0.44551	0.026597	0.059794	0.55449	0.9735	1	0.18241	0.64334	0.85874	60	0.13417	0.014699	0.050516	39	0.17449	0.69983	0.9985
Long-term potentiation	67	0.45268	0.027197	0.060686	0.54732	0.9729	1	0.20424	0.83642	0.95819	90	0.10366	0.00029997	0.0021876	66	0.17106	0.71683	0.9985
Hepatocellular carcinoma	167	0.49234	0.029297	0.064888	0.50766	0.9708	1	0.18254	0.71003	0.88828	42	0.22748	0.63084	0.69602	32	0.13108	0.35436	0.9985
Viral myocarditis	38	0.42056	0.029597	0.06507	0.57944	0.9705	1	0.11597	0.12399	0.34313	44	0.167	0.14739	0.29379	63	0.12291	0.21138	0.90372
Hepatitis C	154	0.4893	0.031997	0.069832	0.5107	0.9681	1	0.11282	0.0052995	0.047483	51	0.21537	0.52285	0.62988	35	0.22503	0.92221	0.9985
p53 signaling pathway	71	0.46316	0.034897	0.075609	0.53684	0.9652	1	0.13471	0.15548	0.37192	46	0.18649	0.28207	0.43989	91	0.11125	0.075892	0.5977
Relaxin signaling pathway	130	0.48841	0.035396	0.076141	0.51159	0.9647	1	0.18171	0.68453	0.87096	33	0.16909	0.20738	0.35636	0	NA	NA	NA
Shigellosis	65	0.45886	0.036696	0.078373	0.54114	0.9634	1	0.13296	0.14809	0.37192	95	0.11363	0.00029997	0.0021876	67	0.1238	0.20548	0.90372
Inositol phosphate metabolism	74	0.46864	0.038496	0.08148	0.53136	0.9616	1	0.18579	0.68143	0.87072	99	0.12349	0.00059994	0.0037371	81	0.13799	0.33787	0.9985
Phototransduction	27	0.41026	0.038696	0.08148	0.58974	0.9614	1	0.14574	0.34187	0.57426	38	0.090447	0.0032997	0.015638	17	0.12732	0.38636	0.9985
Long-term depression	57	0.45403	0.039296	0.082165	0.54597	0.9608	1	0.22225	0.90781	0.9866	46	0.074091	0.00059994	0.0037371	13	0.19235	0.70873	0.9985
Tight junction	169	0.49658	0.040096	0.083255	0.50342	0.96	1	0.16712	0.44966	0.68491	64	0.08214	0.00019998	0.0018119	47	0.19749	0.85891	0.9985
Bacterial invasion of epithelial cells	66	0.46485	0.044996	0.092784	0.53515	0.9551	1	0.064782	0.00049995	0.011499	13	0.18785	0.39796	0.53828	15	0.29128	0.9571	0.9985
Vibrio cholerae infection	50	0.45339	0.050395	0.10321	0.54661	0.94971	1	0.22196	0.89671	0.9866	31	0.20044	0.41266	0.5405	26	0.24826	0.94871	0.9985
GnRH signaling pathway	92	0.48056	0.051395	0.10454	0.51944	0.94871	1	0.17715	0.60324	0.8236	38	0.21504	0.52395	0.62988	29	0.19009	0.76922	0.9985
Arrhythmogenic right ventricular cardiomyopathy (ARVC)	72	0.47501	0.055094	0.11076	0.52499	0.94501	1	0.11066	0.035296	0.16236	37	0.12416	0.032397	0.092254	65	0.1585	0.59364	0.9985
Bladder cancer	41	0.44851	0.055194	0.11076	0.55149	0.94491	1	0.13411	0.21978	0.44464	16	0.16624	0.27617	0.43923	43	0.060626	0.0083992	0.13041
Thyroid hormone signaling pathway	116	0.4914	0.058694	0.117	0.5086	0.94141	1	0.23306	0.9874	0.99898	86	0.084858	9.999e-05	0.0011959	37	0.14771	0.47445	0.9985
Gastric cancer	149	0.50142	0.065993	0.13068	0.49858	0.93411	1	0.14194	0.11789	0.32943	163	0.11396	9.999e-05	0.0011959	131	0.15804	0.60184	0.9985
Cellular senescence	152	0.50292	0.067093	0.13198	0.49708	0.93301	1	0.11796	0.011099	0.073443	40	0.046545	9.999e-05	0.0011959	8	0.14358	0.51815	0.9985
Mismatch repair	23	0.41956	0.068593	0.13405	0.58044	0.93151	1	0.085262	0.069893	0.23063	8	0.1538	0.30997	0.46648	14	0.07558	0.15758	0.86088
Sphingolipid metabolism	47	0.46074	0.072593	0.14094	0.53926	0.92751	1	0.1473	0.30437	0.54823	13	0.39272	0.9742	0.98076	11	0.3538	0.9816	0.9985
Base excision repair	33	0.44696	0.075092	0.14486	0.55304	0.92501	1	0.079604	0.028597	0.14251	81	0.081398	9.999e-05	0.0011959	57	0.13169	0.30097	0.9937
Collecting duct acid secretion	27	0.44116	0.084292	0.16156	0.55884	0.91581	1	0.22091	0.81552	0.94512	58	0.17133	0.15188	0.29819	43	0.20714	0.88691	0.9985
Pathogenic Escherichia coli infection	55	0.47378	0.086891	0.16548	0.52622	0.91321	1	0.1933	0.73263	0.89156	34	0.10576	0.014399	0.05006	38	0.13551	0.37436	0.9985
Bile secretion	72	0.48647	0.089491	0.16935	0.51353	0.91061	1	0.24428	0.9786	0.99898	24	0.25315	0.73123	0.77531	48	0.19507	0.85601	0.9985
Signaling pathways regulating pluripotency of stem cells	138	0.50769	0.09539	0.17938	0.49231	0.90471	1	0.19586	0.84782	0.9666	94	0.10043	9.999e-05	0.0011959	127	0.10448	0.023698	0.27963
Carbohydrate digestion and absorption	44	0.46961	0.09729	0.18181	0.53039	0.90281	1	0.24014	0.94011	0.99678	32	0.19512	0.38086	0.52478	19	0.18818	0.72133	0.9985
RIG-I-like receptor signaling pathway	70	0.48881	0.10159	0.18867	0.51119	0.89851	1	0.15231	0.30987	0.54823	13	0.048491	0.013399	0.047693	10	0.13306	0.44646	0.9985
Fc epsilon RI signaling pathway	66	0.48873	0.10659	0.19561	0.51127	0.89351	1	0.18557	0.67673	0.86842	23	0.09749	0.025597	0.078903	41	0.080064	0.042296	0.41591
Estrogen signaling pathway	137	0.50919	0.10689	0.19561	0.49081	0.89321	1	0.18618	0.75502	0.89941	52	0.21953	0.57574	0.65705	39	0.18251	0.75422	0.9985
Glycerophospholipid metabolism	96	0.50136	0.10729	0.19561	0.49864	0.89281	1	0.14552	0.20338	0.42909	20	0.11781	0.073893	0.17018	9	0.21795	0.77182	0.9985
Sphingolipid signaling pathway	119	0.50677	0.10909	0.19667	0.49323	0.89101	1	0.13401	0.082592	0.25307	23	0.19807	0.41166	0.5405	27	0.08795	0.11649	0.74704
Pyrimidine metabolism	55	0.48267	0.10919	0.19667	0.51733	0.89091	1	0.23923	0.9566	0.99869	71	0.087358	9.999e-05	0.0011959	22	0.16239	0.58494	0.9985
Thyroid cancer	37	0.47092	0.11109	0.1989	0.52908	0.88901	1	0.17134	0.51815	0.74472	109	0.083538	9.999e-05	0.0011959	68	0.14962	0.48015	0.9985
Cortisol synthesis and secretion	65	0.49092	0.11349	0.20198	0.50908	0.88661	1	0.20305	0.82072	0.94747	78	0.08658	9.999e-05	0.0011959	40	0.15172	0.51425	0.9985
Pancreatic secretion	98	0.50268	0.11539	0.20415	0.49732	0.88471	1	0.24586	0.9923	0.99898	87	0.12038	0.0020998	0.011015	71	0.11673	0.14389	0.84893
Purine metabolism	124	0.51044	0.12449	0.21895	0.48956	0.87561	1	0.18299	0.69143	0.87601	198	0.20828	0.40086	0.53828	138	0.20656	0.9853	0.9985
Oocyte meiosis	125	0.51416	0.14259	0.24932	0.48584	0.85751	1	0.18966	0.77842	0.91995	54	0.15854	0.085491	0.19076	65	0.16206	0.63264	0.9985
Amyotrophic lateral sclerosis (ALS)	51	0.49147	0.14479	0.25169	0.50853	0.85531	1	0.15467	0.37446	0.61183	15	0.22227	0.55824	0.64931	14	0.044799	0.061394	0.51746
Glycosaminoglycan degradation	19	0.45064	0.14789	0.25559	0.54936	0.85221	1	0.073437	0.061894	0.22031	26	0.26441	0.80642	0.84014	14	0.23856	0.86811	0.9985
HIF-1 signaling pathway	100	0.51213	0.15428	0.26512	0.48787	0.84582	1	0.14082	0.16078	0.37854	7	0.21348	0.52105	0.62988	10	0.10096	0.31327	0.9937
Gap junction	86	0.50778	0.15578	0.26617	0.49222	0.84432	1	0.16932	0.49935	0.72128	36	0.13996	0.065393	0.16125	108	0.059667	0.00019998	0.011799
Type II diabetes mellitus	46	0.49264	0.15888	0.26992	0.50736	0.84122	1	0.19901	0.74893	0.89941	4	0.20561	0.50865	0.62587	9	0.29786	0.92291	0.9985
Colorectal cancer	86	0.50952	0.16498	0.2787	0.49048	0.83512	1	0.13695	0.14269	0.36541	28	0.16131	0.18798	0.33456	38	0.21665	0.91491	0.9985
Primary bile acid biosynthesis	17	0.45657	0.17188	0.28872	0.54343	0.82822	1	0.17656	0.56164	0.77746	27	0.10927	0.030197	0.088519	21	0.18095	0.68893	0.9985
Phosphatidylinositol signaling system	97	0.5145	0.17838	0.29616	0.4855	0.82172	1	0.17061	0.52945	0.75026	19	0.17177	0.28247	0.43989	26	0.10214	0.18828	0.88582
Acute myeloid leukemia	66	0.50666	0.17908	0.29616	0.49334	0.82102	1	0.10629	0.032797	0.15565	166	0.20587	0.37146	0.51659	266	0.082192	9.999e-05	0.011799
Renin secretion	67	0.50661	0.17928	0.29616	0.49339	0.82082	1	0.14423	0.23738	0.46694	9	0.059813	0.054695	0.13977	10	0.10058	0.31227	0.9937
Protein processing in endoplasmic reticulum	161	0.52504	0.18738	0.30784	0.47496	0.81272	1	0.13249	0.048295	0.19453	61	0.20671	0.44826	0.57033	63	0.17616	0.75582	0.9985
Renin-angiotensin system	23	0.47682	0.19568	0.31972	0.52318	0.80442	1	0.12142	0.22158	0.44464	93	0.075314	9.999e-05	0.0011959	33	0.13278	0.35616	0.9985
RNA transport	162	0.52669	0.20178	0.32789	0.47331	0.79832	1	0.22325	0.9864	0.99898	12	0.14276	0.22308	0.37263	5	0.19988	0.70343	0.9985
Ferroptosis	40	0.50029	0.21348	0.34503	0.49971	0.78662	1	0.13439	0.22958	0.45717	8	0.098808	0.14209	0.28847	14	0.16249	0.58494	0.9985
Glioma	75	0.51625	0.21698	0.34572	0.48375	0.78312	1	0.16837	0.49235	0.71811	22	0.21959	0.54765	0.64931	26	0.21146	0.85021	0.9985
Maturity onset diabetes of the young	24	0.48362	0.21718	0.34572	0.51638	0.78292	1	0.37488	0.999	0.999	19	0.25603	0.72573	0.77222	85	0.040842	9.999e-05	0.011799
Melanoma	72	0.51699	0.21738	0.34572	0.48301	0.78272	1	0.12146	0.071593	0.2321	87	0.18328	0.17598	0.32758	63	0.15413	0.54345	0.9985
Pantothenate and CoA biosynthesis	19	0.48035	0.22658	0.35845	0.51965	0.77352	1	0.15094	0.40796	0.6454	188	0.1254	9.999e-05	0.0011959	164	0.1516	0.49225	0.9985
Progesterone-mediated oocyte maturation	99	0.52244	0.22848	0.35955	0.47756	0.77162	1	0.18162	0.66193	0.86427	26	0.25931	0.78452	0.82888	48	0.15389	0.53075	0.9985
RNA degradation	76	0.51789	0.23148	0.36236	0.48211	0.76862	1	0.1798	0.63344	0.85368	33	0.12652	0.044596	0.11905	42	0.15761	0.56334	0.9985
Proximal tubule bicarbonate reclamation	23	0.48805	0.23428	0.36484	0.51195	0.76582	1	0.10654	0.14829	0.37192	47	0.21936	0.55284	0.64931	51	0.27029	0.9965	0.9985
mRNA surveillance pathway	90	0.52445	0.25407	0.3919	0.47555	0.74603	1	0.2205	0.94631	0.99869	10	0.15606	0.29607	0.45397	9	0.14524	0.52145	0.9985
Linoleic acid metabolism	28	0.5013	0.25427	0.3919	0.4987	0.74583	1	0.24326	0.90321	0.9866	60	0.15415	0.057994	0.14695	46	0.18174	0.77062	0.9985
Adherens junction	72	0.52362	0.25777	0.39525	0.47638	0.74233	1	0.14097	0.19718	0.42415	20	0.1169	0.071293	0.16918	94	0.056436	0.00019998	0.011799
ABC transporters	45	0.51772	0.28237	0.43076	0.48228	0.71773	1	0.10268	0.053095	0.20095	29	0.1853	0.32097	0.46814	26	0.20223	0.81002	0.9985
Neurotrophin signaling pathway	119	0.53793	0.33307	0.50552	0.46207	0.66703	1	0.16046	0.35906	0.59315	305	0.13315	9.999e-05	0.0011959	223	0.14394	0.33267	0.9985
One carbon pool by folate	19	0.51401	0.34067	0.51444	0.48599	0.65943	1	0.081268	0.083792	0.25307	11	0.2408	0.62964	0.69602	22	0.16112	0.57664	0.9985
Fructose and mannose metabolism	33	0.52859	0.35976	0.54055	0.47141	0.64034	1	0.12434	0.18148	0.40562	12	0.19003	0.41956	0.54543	18	0.029919	0.017698	0.23732
Central carbon metabolism in cancer	64	0.5357	0.36286	0.54248	0.4643	0.63724	1	0.11663	0.063194	0.22229	23	0.23402	0.63734	0.7006	60	0.07083	0.0078992	0.12946
Nicotinate and nicotinamide metabolism	29	0.52943	0.36776	0.54707	0.47057	0.63234	1	0.13659	0.27357	0.51445	56	0.10953	0.0033997	0.015638	20	0.17692	0.66863	0.9985
Ovarian steroidogenesis	48	0.53472	0.37236	0.55117	0.46528	0.62774	1	0.21519	0.85701	0.9666	82	0.1303	0.0061994	0.025745	49	0.20008	0.87641	0.9985
ErbB signaling pathway	84	0.54397	0.40166	0.59161	0.45603	0.59844	1	0.15625	0.34167	0.57426	7	0.1797	0.41296	0.5405	10	0.09947	0.30477	0.9937
Pancreatic cancer	75	0.5437	0.40656	0.59589	0.4563	0.59354	1	0.14393	0.22148	0.44464	50	0.22363	0.59204	0.668	47	0.11422	0.18328	0.88582
Chronic myeloid leukemia	76	0.54411	0.41546	0.60596	0.45589	0.58464	1	0.11868	0.057794	0.21074	85	0.16417	0.062894	0.15671	61	0.10024	0.068193	0.55881
SNARE interactions in vesicular transport	34	0.5407	0.41866	0.60766	0.4593	0.58144	1	0.17578	0.55504	0.77273	17	0.17909	0.33587	0.4805	10	0.08905	0.25697	0.99261
Non-small cell lung cancer	66	0.54761	0.43006	0.62119	0.45239	0.57004	1	0.19318	0.74963	0.89941	71	0.14909	0.032097	0.092254	49	0.16378	0.62364	0.9985
alpha-Linolenic acid metabolism	24	0.54764	0.47345	0.68059	0.45236	0.52665	1	0.20761	0.74023	0.89606	8	0.12065	0.19918	0.34799	33	0.12002	0.26457	0.99261
mTOR signaling pathway	150	0.55494	0.50005	0.71538	0.44506	0.50005	1	0.17397	0.57174	0.78779	9	0.14027	0.25197	0.40725	8	0.2174	0.75492	0.9985
Histidine metabolism	23	0.56129	0.52655	0.74743	0.43871	0.47355	1	0.1151	0.18888	0.41223	29	0.12595	0.053795	0.13866	7	0.28257	0.87961	0.9985
Arginine and proline metabolism	48	0.55958	0.52965	0.74743	0.44042	0.47045	1	0.12641	0.15128	0.37192	24	0.071413	0.0049995	0.021983	11	0.13893	0.47305	0.9985
Alanine, aspartate and glutamate metabolism	35	0.56099	0.52995	0.74743	0.43901	0.47015	1	0.090026	0.045195	0.19305	44	0.14066	0.047595	0.12375	54	0.21836	0.9508	0.9985
N-Glycan biosynthesis	50	0.56181	0.53945	0.75725	0.43819	0.46065	1	0.13861	0.21968	0.44464	30	0.17331	0.24098	0.39373	40	0.1367	0.38326	0.9985
Circadian rhythm	30	0.56487	0.55184	0.77104	0.43513	0.44826	1	0.12053	0.18178	0.40562	2	6.0127e-09	0.067293	0.16358	29	0.030038	0.0028997	0.058994
VEGF signaling pathway	58	0.56636	0.57504	0.79758	0.43364	0.42506	1	0.19045	0.71723	0.88916	40	0.17968	0.24348	0.39565	56	0.15094	0.49635	0.9985
Steroid biosynthesis	19	0.5762	0.57824	0.79758	0.4238	0.42186	1	0.11834	0.23088	0.45717	10	0.21426	0.52455	0.62988	35	0.077705	0.048395	0.46053
Starch and sucrose metabolism	36	0.56804	0.57884	0.79758	0.43196	0.42126	1	0.19821	0.72863	0.89156	63	0.17883	0.18478	0.33119	27	0.29309	0.9898	0.9985
Taurine and hypotaurine metabolism	11	0.58713	0.59224	0.81229	0.41287	0.40786	1	0.1041	0.24358	0.47601	8	0.30981	0.81012	0.84106	15	0.27948	0.94491	0.9985
Glucagon signaling pathway	101	0.56605	0.59814	0.8166	0.43395	0.40196	1	0.1672	0.46415	0.6974	76	0.13417	0.0080992	0.031864	85	0.13098	0.24338	0.9835
Cholesterol metabolism	50	0.57091	0.60084	0.8166	0.42909	0.39926	1	0.18468	0.65323	0.86282	108	0.13081	0.0011999	0.0066438	92	0.17343	0.76672	0.9985
Glycerolipid metabolism	61	0.57094	0.60654	0.81768	0.42906	0.39356	1	0.20558	0.83032	0.95486	13	0.18848	0.40106	0.53828	10	1.747e-07	0.0038996	0.071899
Prolactin signaling pathway	70	0.56951	0.60984	0.81768	0.43049	0.39026	1	0.15239	0.31097	0.54823	62	0.20386	0.40506	0.53828	62	0.16211	0.62144	0.9985
Renal cell carcinoma	68	0.57021	0.60984	0.81768	0.42979	0.39026	1	0.10252	0.022198	0.12291	29	0.24571	0.72283	0.77188	26	0.232	0.91391	0.9985
Choline metabolism in cancer	98	0.56956	0.63074	0.84192	0.43044	0.36936	1	0.16802	0.47815	0.70776	10	0.15304	0.28587	0.4406	29	0.02948	0.0027997	0.058994
Phenylalanine metabolism	17	0.59598	0.64294	0.85439	0.40402	0.35716	1	0.13251	0.31177	0.54823	34	0.10434	0.013099	0.047693	36	0.19762	0.83152	0.9985
MicroRNAs in cancer	241	0.566	0.65143	0.86185	0.434	0.34867	1	0.094229	9.999e-05	0.0059794	36	0.17201	0.20648	0.35636	40	0.18682	0.78722	0.9985
Nitrogen metabolism	17	0.60249	0.66603	0.87729	0.39751	0.33407	1	0.14729	0.39226	0.6272	7	0.087823	0.14119	0.28847	24	0.10086	0.18678	0.88582
Nucleotide excision repair	45	0.58453	0.67663	0.87938	0.41547	0.32347	1	0.13154	0.19548	0.42354	75	0.21876	0.55924	0.64931	87	0.22711	0.9889	0.9985
Glycolysis / Gluconeogenesis	67	0.57954	0.67773	0.87938	0.42046	0.32237	1	0.14206	0.21528	0.44392	110	0.1137	0.00029997	0.0021876	95	0.15327	0.52875	0.9985
Arginine biosynthesis	20	0.60057	0.67813	0.87938	0.39943	0.32197	1	0.10181	0.14269	0.36541	123	0.12913	0.00059994	0.0037371	107	0.15126	0.48975	0.9985
Prostate cancer	96	0.57674	0.68193	0.87938	0.42326	0.31817	1	0.16292	0.41386	0.64787	115	0.087877	9.999e-05	0.0011959	98	0.15724	0.58594	0.9985
Vitamin digestion and absorption	23	0.59797	0.68233	0.87938	0.40203	0.31777	1	0.23434	0.85651	0.9666	18	0.19438	0.41396	0.5405	37	0.065556	0.021598	0.26547
Other types of O-glycan biosynthesis	22	0.60263	0.68863	0.88369	0.39737	0.31147	1	0.13933	0.31407	0.54823	68	0.19565	0.31757	0.46814	62	0.16642	0.66343	0.9985
Non-homologous end-joining	13	0.62083	0.70133	0.89386	0.37917	0.29877	1	0.26947	0.88281	0.98493	30	0.14199	0.09919	0.21648	38	0.071357	0.030097	0.34149
Basal transcription factors	44	0.59112	0.70253	0.89386	0.40888	0.29757	1	0.15969	0.41626	0.64824	34	0.16984	0.21238	0.3608	33	0.11785	0.24988	0.99261
Adipocytokine signaling pathway	69	0.58543	0.71793	0.90958	0.41457	0.28217	1	0.15952	0.39946	0.63531	13	0.18179	0.37086	0.51659	10	0.042941	0.10909	0.74704
Endometrial cancer	58	0.59228	0.73763	0.93059	0.40772	0.26247	1	0.13761	0.20188	0.42909	18	0.20796	0.48475	0.60645	47	0.13101	0.32107	0.997
Protein export	23	0.61492	0.74993	0.94213	0.38508	0.25017	1	0.29003	0.9703	0.99898	61	0.24333	0.78782	0.82943	79	0.11408	0.11459	0.74704
FoxO signaling pathway	130	0.5819	0.75422	0.94357	0.4181	0.24588	1	0.15805	0.32967	0.56326	59	0.079713	0.00039996	0.0027811	16	0.095503	0.22748	0.94515
Synthesis and degradation of ketone bodies	10	0.65381	0.75832	0.94475	0.34619	0.24178	1	0.11674	0.30297	0.54823	91	0.065108	9.999e-05	0.0011959	41	0.079651	0.041596	0.41591
Aldosterone-regulated sodium reabsorption	37	0.60827	0.77282	0.95881	0.39173	0.22728	1	0.13985	0.26987	0.51393	31	0.28752	0.90391	0.92242	48	0.19393	0.84902	0.9985
Insulin resistance	107	0.58694	0.78232	0.96659	0.41306	0.21778	1	0.14104	0.14249	0.36541	16	0.21076	0.50495	0.6245	18	0.14468	0.47995	0.9985
Thiamine metabolism	14	0.65348	0.78972	0.97171	0.34652	0.21038	1	0.2568	0.85991	0.9666	50	0.20515	0.43206	0.55444	38	0.15173	0.51745	0.9985
Retrograde endocannabinoid signaling	140	0.58511	0.79342	0.97227	0.41489	0.20668	1	0.1704	0.52305	0.74472	49	0.079129	0.00029997	0.0021876	35	0.15416	0.53225	0.9985
beta-Alanine metabolism	31	0.62377	0.81082	0.98953	0.37623	0.18928	1	0.10401	0.10189	0.29293	6	0.47674	0.9718	0.98076	11	0.15431	0.54435	0.9985
Mannose type O-glycan biosynthesis	22	0.64028	0.81832	0.99462	0.35972	0.18178	1	0.10403	0.13679	0.36194	68	0.24592	0.80342	0.84014	44	0.21158	0.90931	0.9985
Pentose phosphate pathway	30	0.62903	0.82312	0.99641	0.37097	0.17698	0.99845	0.093965	0.067793	0.23034	35	0.1185	0.026797	0.081759	30	0.14984	0.50565	0.9985
Ubiquitin mediated proteolysis	135	0.5961	0.86191	1	0.4039	0.13819	0.79457	0.11603	0.011299	0.073443	68	0.19965	0.35606	0.49983	70	0.19219	0.87761	0.9985
Ribosome biogenesis in eukaryotes	96	0.60509	0.86601	1	0.39491	0.13409	0.78612	0.18981	0.75472	0.89941	50	0.13741	0.029697	0.087915	43	0.18802	0.79372	0.9985
Fat digestion and absorption	41	0.62989	0.86841	1	0.37011	0.13169	0.78612	0.30276	0.9961	0.999	26	0.15832	0.18378	0.33119	21	0.13366	0.40306	0.9985
Selenocompound metabolism	17	0.68127	0.88421	1	0.31873	0.11589	0.70716	0.26811	0.90631	0.9866	57	0.11016	0.0033997	0.015638	62	0.15594	0.55704	0.9985
Tyrosine metabolism	36	0.64057	0.88661	1	0.35943	0.11349	0.70694	0.12339	0.17098	0.39326	78	0.18128	0.17708	0.32758	54	0.28089	0.9985	0.9985
Cardiac muscle contraction	74	0.61578	0.88751	1	0.38422	0.11259	0.70694	0.13299	0.13259	0.35715	37	0.12994	0.040096	0.1131	16	0.22046	0.82702	0.9985
Tryptophan metabolism	42	0.63625	0.89011	1	0.36375	0.10999	0.70694	0.10517	0.068793	0.23063	14	0.14409	0.19978	0.34799	22	0.23265	0.89961	0.9985
Autophagy	128	0.60185	0.89171	1	0.39815	0.10839	0.70694	0.11525	0.012399	0.077234	9	0.23023	0.58634	0.6666	10	0.017646	0.052695	0.48578
Longevity regulating pathway	102	0.60927	0.89761	1	0.39073	0.10249	0.69646	0.14604	0.20378	0.42909	17	0.27656	0.80602	0.84014	41	0.20976	0.89601	0.9985
Glutathione metabolism	55	0.6314	0.90401	1	0.3686	0.09609	0.66816	0.12402	0.11259	0.32061	47	0.21927	0.55254	0.64931	31	0.20719	0.86131	0.9985
Pentose and glucuronate interconversions	34	0.65309	0.91031	1	0.34691	0.089791	0.63923	0.18216	0.60084	0.8236	3	0.040577	0.22288	0.37263	7	0.14937	0.54305	0.9985
Mitophagy	64	0.6325	0.92231	1	0.3675	0.077792	0.56731	0.086326	0.0053995	0.047483	90	0.13479	0.0056994	0.024002	25	0.31659	0.9969	0.9985
Drug metabolism	106	0.6193	0.93351	1	0.3807	0.066593	0.49779	0.16873	0.48945	0.71738	61	0.067347	9.999e-05	0.0011959	39	0.16283	0.61304	0.9985
Folate biosynthesis	25	0.68441	0.93591	1	0.31559	0.064194	0.49215	0.16147	0.47095	0.70057	47	0.10101	0.0038996	0.017666	41	0.14393	0.43006	0.9985
Vasopressin-regulated water reabsorption	44	0.65414	0.93761	1	0.34586	0.062494	0.49173	0.17388	0.54315	0.76604	68	0.059322	9.999e-05	0.0011959	42	0.17877	0.73333	0.9985
Cysteine and methionine metabolism	47	0.65302	0.94011	1	0.34698	0.059994	0.48482	0.14358	0.27157	0.51393	51	0.21924	0.55924	0.64931	31	0.19993	0.83032	0.9985
Glycosylphosphatidylinositol (GPI)-anchor biosynthesis	24	0.69407	0.94521	1	0.30593	0.054895	0.45593	0.078245	0.049795	0.1959	4	0.0077571	0.073493	0.17018	7	0.15916	0.57674	0.9985
Metabolism of xenobiotics by cytochrome P450	73	0.64383	0.9614	1	0.35617	0.038696	0.33058	0.21149	0.88791	0.9866	3	0.38927	0.84402	0.86722	19	0.19669	0.76122	0.9985
Fatty acid biosynthesis	13	0.76042	0.962	1	0.23958	0.038096	0.33058	0.14027	0.38796	0.62366	49	0.10025	0.0024998	0.012668	29	0.19784	0.80902	0.9985
Glycine, serine and threonine metabolism	39	0.67929	0.9641	1	0.32071	0.035996	0.32615	0.060748	0.0047995	0.047483	56	0.089301	0.00059994	0.0037371	37	0.17793	0.71193	0.9985
PPAR signaling pathway	74	0.64429	0.9644	1	0.35571	0.035696	0.32615	0.19093	0.73353	0.89156	58	0.19956	0.37766	0.52278	144	0.075422	0.00019998	0.011799
Butanoate metabolism	28	0.71408	0.9723	1	0.28592	0.027797	0.26811	0.14169	0.31427	0.54823	4	0.23657	0.59954	0.6714	10	0.2649	0.88581	0.9985
Ubiquinone and other terpenoid-quinone biosynthesis	11	0.81652	0.9805	1	0.18348	0.019598	0.19533	0.10473	0.24578	0.47642	20	0.17969	0.31867	0.46814	17	0.16152	0.58034	0.9985
Steroid hormone biosynthesis	59	0.67329	0.9832	1	0.32671	0.016898	0.17423	0.22545	0.91981	0.9866	59	0.22916	0.65753	0.71492	57	0.2371	0.9808	0.9985
Aminoacyl-tRNA biosynthesis	44	0.69083	0.9838	1	0.30917	0.016298	0.17404	0.24734	0.9558	0.99869	43	0.17094	0.18418	0.33119	31	0.23464	0.93761	0.9985
Regulation of lipolysis in adipocytes	55	0.68248	0.9859	1	0.31752	0.014199	0.15724	0.10772	0.048495	0.19453	81	0.124	0.0029997	0.014466	88	0.2068	0.9613	0.9985
Chemical carcinogenesis	80	0.66192	0.9864	1	0.33808	0.013699	0.15724	0.21163	0.89511	0.9866	63	0.065853	9.999e-05	0.0011959	39	0.15809	0.57384	0.9985
RNA polymerase	31	0.74507	0.9942	1	0.25493	0.0058994	0.070557	0.097913	0.079692	0.24821	58	0.17168	0.15358	0.29819	41	0.15874	0.56534	0.9985
AMPK signaling pathway	120	0.65679	0.9948	1	0.34321	0.0052995	0.066023	0.13411	0.082992	0.25307	123	0.12326	0.00039996	0.0027811	61	0.20513	0.92211	0.9985
Terpenoid backbone biosynthesis	22	0.80524	0.9965	1	0.19476	0.0035996	0.046795	0.22295	0.79822	0.93568	15	0.12874	0.14279	0.28847	27	0.092074	0.13609	0.83636
Insulin signaling pathway	137	0.65859	0.9972	1	0.34141	0.0028997	0.03941	0.13651	0.088391	0.25911	110	0.12717	0.0011999	0.0066438	54	0.13986	0.38736	0.9985
Glyoxylate and dicarboxylate metabolism	28	0.77866	0.9974	1	0.22134	0.0026997	0.038439	0.014518	0.00019998	0.0059794	20	0.088504	0.022398	0.07201	3	0.5178	0.964	0.9985
Retinol metabolism	66	0.7045	0.9977	1	0.2955	0.0023998	0.035876	0.15001	0.30047	0.54823	24	0.21827	0.53695	0.64219	22	0.17799	0.67803	0.9985
Fatty acid elongation	27	0.77707	0.9979	1	0.22293	0.0021998	0.034618	0.010655	0.00019998	0.0059794	13	0.17551	0.34397	0.48742	23	0.093933	0.16448	0.88223
Pyruvate metabolism	39	0.75225	0.9983	1	0.24775	0.0017998	0.029897	0.061162	0.0049995	0.047483	2	0.27885	0.64704	0.70684	9	0.066038	0.19518	0.88582
Porphyrin and chlorophyll metabolism	42	0.76835	0.9996	1	0.23165	0.00049995	0.0087932	0.11728	0.11699	0.32943	53	0.11897	0.009699	0.036709	82	0.11414	0.11339	0.74704
Proteasome	45	0.77137	0.9997	1	0.22863	0.00039996	0.0074743	0.10805	0.072193	0.2321	24	0.18216	0.31737	0.46814	34	0.19629	0.81502	0.9985
Biosynthesis of unsaturated fatty acids	27	0.81474	0.9998	1	0.18526	0.00029997	0.0059794	0.0093879	0.00019998	0.0059794	7	0.22668	0.56244	0.64931	40	0.028561	0.00049995	0.016387
Lysine degradation	59	0.72926	0.9998	1	0.27074	0.00029997	0.0059794	0.089266	0.012199	0.077234	68	0.20748	0.44116	0.5637	61	0.20117	0.90691	0.9985
Alzheimer disease	152	0.67346	0.9999	1	0.32654	0.00019998	0.0045995	0.099415	0.00079992	0.014949	15	0.24052	0.64774	0.70684	29	0.13942	0.42086	0.9985
Ascorbate and aldarate metabolism	27	0.82009	0.9999	1	0.17991	0.00019998	0.0045995	0.18272	0.60704	0.82502	28	0.22209	0.57354	0.65705	22	0.22179	0.87131	0.9985
Citrate cycle (TCA cycle)	30	0.95669	1	1	0.043309	9.999e-05	0.0027179	0.019952	0.00019998	0.0059794	116	0.11545	0.00029997	0.0021876	78	0.16429	0.65503	0.9985
Fatty acid degradation	44	0.81694	1	1	0.18306	9.999e-05	0.0027179	0.083598	0.017498	0.098717	23	0.13847	0.11229	0.23812	15	0.081467	0.17008	0.88582
Huntington disease	174	0.70465	1	1	0.29535	9.999e-05	0.0027179	0.10197	0.00059994	0.011959	8	0.18104	0.40446	0.53828	15	0.26277	0.92121	0.9985
Non-alcoholic fatty liver disease (NAFLD)	144	0.74512	1	1	0.25488	9.999e-05	0.0027179	0.079742	9.999e-05	0.0059794	79	0.12267	0.0025997	0.012955	77	0.15085	0.48845	0.9985
Olfactory transduction	441	0.62999	1	1	0.37001	9.999e-05	0.0027179	0.12707	0.00059994	0.011959	10	0.16347	0.32317	0.46887	14	0.23914	0.86951	0.9985
Oxidative phosphorylation	104	0.82401	1	1	0.17599	9.999e-05	0.0027179	0.080156	0.00019998	0.0059794	11	0.086277	0.072093	0.16973	20	0.11376	0.28537	0.99261
Parkinson disease	114	0.81155	1	1	0.18845	9.999e-05	0.0027179	0.067045	9.999e-05	0.0059794	115	0.17583	0.083792	0.18837	97	0.15358	0.53205	0.9985
Peroxisome	83	0.72972	1	1	0.27028	9.999e-05	0.0027179	0.11605	0.038496	0.1744	88	0.20737	0.42226	0.54639	75	0.11886	0.15558	0.86088
Propanoate metabolism	31	0.92143	1	1	0.078566	9.999e-05	0.0027179	0.028101	0.00049995	0.011499	43	0.23541	0.69043	0.74259	47	0.20685	0.89761	0.9985
Thermogenesis	202	0.71464	1	1	0.28536	9.999e-05	0.0027179	0.11107	0.0014999	0.022423	63	0.14745	0.040796	0.11377	87	0.19318	0.90761	0.9985
Valine, leucine and isoleucine degradation	47	0.85579	1	1	0.14421	9.999e-05	0.0027179	0.058068	0.0019998	0.028473	39	0.14529	0.078292	0.1787	32	0.12181	0.28327	0.99261
