# Supplementary material for: Growth differentiation factor 15 protects against the aging‐mediated systemic inflammatory response in humans and mice
Source: Aging Cell. 2020 Jul 21;19(8):e13195. doi: 10.1111/acel.13195 (PMC7431835; doi:10.1111/acel.13195)
Supplement: Supplementary file 6 — Table S5 [file ACEL-19-e13195-s006.xlsx]

## Sheet: KEGG_GTEx_Muscle_GDF15_adjusted
Name	Genes (tot)	Stat (dist.dir.up)	p (dist.dir.up)	p adj (dist.dir.up)	Stat (dist.dir.dn)	p (dist.dir.dn)	p adj (dist.dir.dn)	Stat (non-dir.)	p (non-dir.)	p adj (non-dir.)	Genes (up)	Stat (mix.dir.up)	p (mix.dir.up)	p adj (mix.dir.up)	Genes (down)	Stat (mix.dir.dn)	p (mix.dir.dn)	p adj (mix.dir.dn)
AGE-RAGE signaling pathway in diabetic complications	100	0.33987	9.999e-05	0.0003602	0.66013	1	1	0.079105	0.047295	0.28607	31	0.055744	0.0059994	0.024241	14	0.1929	0.92041	1
African trypanosomiasis	36	0.26052	9.999e-05	0.0003602	0.73948	1	1	0.11569	0.48375	0.87662	65	0.045272	9.999e-05	0.0010678	35	0.14194	0.85751	1
Allograft rejection	17	0.12194	9.999e-05	0.0003602	0.87806	1	1	0.089908	0.34257	0.73689	47	0.1314	0.20868	0.32329	73	0.12	0.79382	1
Amoebiasis	95	0.3595	9.999e-05	0.0003602	0.6405	1	1	0.11192	0.39286	0.79908	37	0.042141	0.00019998	0.0018119	29	0.068009	0.26427	1
Antigen processing and presentation	51	0.21491	9.999e-05	0.0003602	0.78509	1	1	0.077883	0.11079	0.41932	39	0.071281	0.0084992	0.029897	33	0.060097	0.17868	1
Apoptosis	142	0.39234	9.999e-05	0.0003602	0.60766	1	1	0.051794	9.999e-05	0.014949	31	0.16197	0.49805	0.59854	38	0.077358	0.32227	1
Axon guidance	180	0.36474	9.999e-05	0.0003602	0.63526	1	1	0.10736	0.26687	0.65406	66	0.10756	0.039096	0.093757	79	0.0947	0.47015	1
Basal cell carcinoma	63	0.35655	9.999e-05	0.0003602	0.64345	1	1	0.12685	0.58964	0.91829	26	0.056194	0.013599	0.04149	10	0.27037	0.9774	1
Bladder cancer	41	0.31093	9.999e-05	0.0003602	0.68907	1	1	0.068164	0.085991	0.39047	13	0.12707	0.33517	0.45552	22	0.13038	0.75872	1
Breast cancer	147	0.36408	9.999e-05	0.0003602	0.63592	1	1	0.13032	0.70253	0.97442	93	0.14036	0.19928	0.3136	85	0.15943	0.9857	1
C-type lectin receptor signaling pathway	104	0.38665	9.999e-05	0.0003602	0.61335	1	1	0.10159	0.23358	0.58689	51	0.093104	0.024498	0.064821	47	0.1522	0.93461	1
Calcium signaling pathway	187	0.4051	9.999e-05	0.0003602	0.5949	1	1	0.13497	0.79072	1	17	0.026252	0.0064994	0.025238	20	0.16478	0.88941	1
Cell adhesion molecules (CAMs)	124	0.16021	9.999e-05	0.0003602	0.83979	1	1	0.09257	0.11459	0.42299	15	0.055816	0.048395	0.11046	2	0.3456	0.87031	1
Chagas disease (American trypanosomiasis)	102	0.39165	9.999e-05	0.0003602	0.60835	1	1	0.067391	0.012699	0.14949	41	0.11211	0.10339	0.19566	111	0.049532	0.009899	0.68763
Chemokine signaling pathway	188	0.32897	9.999e-05	0.0003602	0.67103	1	1	0.086072	0.028297	0.22867	27	0.092829	0.078892	0.15831	21	0.16183	0.88391	1
Cholinergic synapse	112	0.38563	9.999e-05	0.0003602	0.61437	1	1	0.16527	0.9715	1	11	0.10139	0.23958	0.35339	33	0.10076	0.54765	1
Circadian entrainment	95	0.41383	9.999e-05	0.0003602	0.58617	1	1	0.12714	0.62854	0.93966	60	0.074474	0.0016998	0.009412	35	0.17612	0.9664	1
Complement and coagulation cascades	79	0.28808	9.999e-05	0.0003602	0.71192	1	1	0.14049	0.78162	1	34	0.16279	0.49915	0.59854	34	0.17552	0.9605	1
Cushing syndrome	155	0.44153	9.999e-05	0.0003602	0.55847	1	1	0.15526	0.9558	1	26	0.17754	0.62144	0.70383	25	0.096227	0.52375	1
Cytokine-cytokine receptor interaction	291	0.2928	9.999e-05	0.0003602	0.7072	1	1	0.10704	0.19248	0.52026	42	0.093958	0.039196	0.093757	9	0.0028661	0.12529	1
ECM-receptor interaction	81	0.22675	9.999e-05	0.0003602	0.77325	1	1	0.11152	0.41276	0.80703	71	0.073849	0.0009999	0.0062285	64	0.085651	0.35426	1
Fc gamma R-mediated phagocytosis	90	0.38821	9.999e-05	0.0003602	0.61179	1	1	0.089123	0.11699	0.42658	86	0.039408	9.999e-05	0.0010678	56	0.070815	0.19628	1
Fluid shear stress and atherosclerosis	137	0.40291	9.999e-05	0.0003602	0.59709	1	1	0.1184	0.49305	0.88117	38	0.15332	0.40616	0.52346	22	0.19288	0.958	1
Focal adhesion	198	0.39575	9.999e-05	0.0003602	0.60425	1	1	0.098714	0.11929	0.42972	20	0.22248	0.82972	0.87354	28	0.1135	0.65973	1
GABAergic synapse	89	0.40319	9.999e-05	0.0003602	0.59681	1	1	0.14958	0.86761	1	9	0.12139	0.34297	0.46192	11	0.039938	0.22838	1
Glutamatergic synapse	113	0.38548	9.999e-05	0.0003602	0.61452	1	1	0.13119	0.69383	0.97442	40	0.081972	0.019398	0.053211	32	0.10838	0.62544	1
Graft-versus-host disease	19	0.088274	9.999e-05	0.0003602	0.91173	1	1	0.071284	0.20538	0.54344	8	0.18352	0.61304	0.69695	19	0.17017	0.89691	1
Hematopoietic cell lineage	81	0.2875	9.999e-05	0.0003602	0.7125	1	1	0.097292	0.21908	0.55987	13	0.069547	0.09749	0.18686	3	0.0084811	0.49375	1
Hepatitis C	154	0.44108	9.999e-05	0.0003602	0.55892	1	1	0.064027	0.0014999	0.047835	16	0.10662	0.21198	0.32383	16	0.12564	0.70683	1
Herpes simplex virus 1 infection	470	0.37496	9.999e-05	0.0003602	0.62504	1	1	0.1314	0.84792	1	50	0.11972	0.12249	0.22196	78	0.12615	0.85281	1
Hippo signaling pathway	158	0.42726	9.999e-05	0.0003602	0.57274	1	1	0.10168	0.18568	0.51932	116	0.097547	0.0022998	0.011091	64	0.12516	0.82032	1
Human T-cell leukemia virus 1 infection	199	0.44233	9.999e-05	0.0003602	0.55767	1	1	0.11166	0.33787	0.73689	42	0.078392	0.014999	0.043966	28	0.10262	0.56574	1
Human cytomegalovirus infection	216	0.45731	9.999e-05	0.0003602	0.54269	1	1	0.077654	0.0050995	0.10165	35	0.088561	0.038196	0.092851	31	0.14908	0.87921	1
Human papillomavirus infection	324	0.44905	9.999e-05	0.0003602	0.55095	1	1	0.12097	0.53905	0.90192	41	0.10874	0.089291	0.17564	22	0.1606	0.88681	1
IL-17 signaling pathway	93	0.40928	9.999e-05	0.0003602	0.59072	1	1	0.079345	0.055394	0.30672	14	0.30119	0.9549	0.96012	30	0.077466	0.33917	1
Inflammatory bowel disease (IBD)	51	0.25874	9.999e-05	0.0003602	0.74126	1	1	0.068908	0.064694	0.32785	16	0.13588	0.36346	0.483	17	0.16356	0.86471	1
Inflammatory mediator regulation of TRP channels	99	0.42269	9.999e-05	0.0003602	0.57731	1	1	0.099843	0.21268	0.55426	40	0.15039	0.38476	0.5068	32	0.2091	0.9901	1
Intestinal immune network for IgA production	33	0.13465	9.999e-05	0.0003602	0.86535	1	1	0.12398	0.56584	0.91453	11	0.032184	0.035796	0.089193	16	0.10689	0.59304	1
Leishmaniasis	59	0.27719	9.999e-05	0.0003602	0.72281	1	1	0.076799	0.087591	0.39089	28	0.040904	0.0017998	0.0097845	13	0.12688	0.68763	1
Leukocyte transendothelial migration	111	0.26441	9.999e-05	0.0003602	0.73559	1	1	0.067113	0.0082992	0.1306	95	0.11682	0.036696	0.090679	52	0.15498	0.9525	1
MAPK signaling pathway	294	0.41151	9.999e-05	0.0003602	0.58849	1	1	0.090678	0.020798	0.2006	8	0.17193	0.56964	0.66533	20	0.080879	0.40876	1
Malaria	48	0.1134	9.999e-05	0.0003602	0.8866	1	1	0.021405	0.00049995	0.029897	63	0.071345	0.00069993	0.004867	41	0.14806	0.90221	1
Measles	138	0.42936	9.999e-05	0.0003602	0.57064	1	1	0.064416	0.0019998	0.054358	112	0.11941	0.034397	0.086425	75	0.1582	0.9792	1
Melanoma	72	0.32862	9.999e-05	0.0003602	0.67138	1	1	0.090498	0.15658	0.48267	18	0.077058	0.075692	0.15608	26	0.13129	0.77632	1
Morphine addiction	91	0.36879	9.999e-05	0.0003602	0.63121	1	1	0.17032	0.9684	1	24	0.084044	0.064594	0.13795	50	0.062575	0.14769	1
NF-kappa B signaling pathway	93	0.22469	9.999e-05	0.0003602	0.77531	1	1	0.062909	0.0092991	0.13902	106	0.07175	0.00019998	0.0018119	18	0.21518	0.9696	1
NOD-like receptor signaling pathway	177	0.41861	9.999e-05	0.0003602	0.58139	1	1	0.10294	0.19318	0.52026	64	0.089412	0.0088991	0.03094	60	0.12277	0.79952	1
Natural killer cell mediated cytotoxicity	118	0.37856	9.999e-05	0.0003602	0.62144	1	1	0.081061	0.037696	0.25956	78	0.09205	0.0061994	0.024715	74	0.12891	0.86361	1
Neuroactive ligand-receptor interaction	336	0.35341	9.999e-05	0.0003602	0.64659	1	1	0.20486	1	1	34	0.063548	0.0070993	0.027214	30	0.078975	0.35496	1
Osteoclast differentiation	126	0.30935	9.999e-05	0.0003602	0.69065	1	1	0.094652	0.12779	0.44951	61	0.039098	9.999e-05	0.0010678	41	0.10948	0.64854	1
Other glycan degradation	17	0.19888	9.999e-05	0.0003602	0.80112	1	1	0.044819	0.09819	0.40119	36	0.19236	0.73643	0.79313	44	0.2714	1	1
PI3K-Akt signaling pathway	352	0.39555	9.999e-05	0.0003602	0.60445	1	1	0.10364	0.10929	0.41932	127	0.070367	9.999e-05	0.0010678	61	0.11877	0.75962	1
Parathyroid hormone synthesis, secretion and action	106	0.41124	9.999e-05	0.0003602	0.58876	1	1	0.15815	0.93941	1	26	0.20621	0.78612	0.83947	24	0.20628	0.9773	1
Pathways in cancer	528	0.40399	9.999e-05	0.0003602	0.59601	1	1	0.10611	0.09909	0.40119	53	0.094227	0.024298	0.064821	45	0.12598	0.78732	1
Pertussis	76	0.26263	9.999e-05	0.0003602	0.73737	1	1	0.073943	0.048095	0.28607	66	0.097658	0.017998	0.050294	46	0.26227	1	1
Phagosome	131	0.40701	9.999e-05	0.0003602	0.59299	1	1	0.093118	0.11239	0.42005	39	0.057245	0.0025997	0.012146	37	0.051854	0.10949	1
Phospholipase D signaling pathway	146	0.34375	9.999e-05	0.0003602	0.65625	1	1	0.1187	0.49535	0.88117	57	0.12901	0.15518	0.26364	38	0.12434	0.77192	1
Platelet activation	120	0.37929	9.999e-05	0.0003602	0.62071	1	1	0.084778	0.060294	0.31628	11	0.095688	0.21228	0.32383	19	0.11235	0.62724	1
Primary immunodeficiency	36	0.23265	9.999e-05	0.0003602	0.76735	1	1	0.12357	0.55734	0.91332	2	8.7671e-07	0.11599	0.21675	28	0.0096853	0.0080992	0.68763
Protein digestion and absorption	90	0.2985	9.999e-05	0.0003602	0.7015	1	1	0.1295	0.66293	0.96743	30	0.13282	0.26827	0.38197	19	0.18317	0.92731	1
Proteoglycans in cancer	200	0.3935	9.999e-05	0.0003602	0.6065	1	1	0.090946	0.043896	0.2837	11	0.10158	0.24038	0.35339	16	0.082316	0.43206	1
Rap1 signaling pathway	205	0.33388	9.999e-05	0.0003602	0.66612	1	1	0.10088	0.14359	0.46196	41	0.071419	0.0078992	0.028803	45	0.067606	0.19458	1
Ras signaling pathway	230	0.38312	9.999e-05	0.0003602	0.61688	1	1	0.10176	0.14359	0.46196	53	0.043545	9.999e-05	0.0010678	26	0.33812	1	1
Regulation of actin cytoskeleton	213	0.3838	9.999e-05	0.0003602	0.6162	1	1	0.11363	0.37666	0.77856	37	0.14981	0.38736	0.50799	28	0.1838	0.9568	1
Relaxin signaling pathway	130	0.39152	9.999e-05	0.0003602	0.60848	1	1	0.097204	0.16148	0.49269	88	0.15307	0.36006	0.48278	67	0.15813	0.9714	1
Rheumatoid arthritis	75	0.29453	9.999e-05	0.0003602	0.70547	1	1	0.083416	0.09929	0.40119	17	0.22116	0.79932	0.85052	30	0.12701	0.75232	1
Ribosome	148	0.41508	9.999e-05	0.0003602	0.58492	1	1	0.10146	0.19368	0.52026	208	0.085484	9.999e-05	0.0010678	83	0.16107	0.9881	1
Serotonergic synapse	112	0.34086	9.999e-05	0.0003602	0.65914	1	1	0.14063	0.81752	1	29	0.061982	0.013299	0.040993	32	0.038823	0.066293	1
Signaling pathways regulating pluripotency of stem cells	138	0.42896	9.999e-05	0.0003602	0.57104	1	1	0.13066	0.70193	0.97442	24	0.1523	0.43256	0.55036	12	0.19046	0.90171	1
Small cell lung cancer	93	0.40638	9.999e-05	0.0003602	0.59362	1	1	0.11934	0.50865	0.89184	48	0.097649	0.040296	0.095623	42	0.040082	0.042196	1
Sphingolipid metabolism	47	0.29727	9.999e-05	0.0003602	0.70273	1	1	0.1263	0.59244	0.91829	61	0.1343	0.19428	0.31064	70	0.15014	0.9557	1
Staphylococcus aureus infection	53	0.25469	9.999e-05	0.0003602	0.74531	1	1	0.081045	0.13349	0.45355	60	0.15956	0.45455	0.56395	46	0.24017	0.9999	1
Systemic lupus erythematosus	116	0.39837	9.999e-05	0.0003602	0.60163	1	1	0.15585	0.93651	1	63	0.077514	0.0020998	0.010783	18	0.23054	0.9813	1
TNF signaling pathway	110	0.36934	9.999e-05	0.0003602	0.63066	1	1	0.054914	0.0015998	0.047835	25	0.18374	0.65133	0.72397	23	0.080451	0.39076	1
Taste transduction	82	0.30002	9.999e-05	0.0003602	0.69998	1	1	0.16208	0.92811	1	112	0.091015	0.00089991	0.005725	124	0.13524	0.9524	1
Th1 and Th2 cell differentiation	78	0.33773	9.999e-05	0.0003602	0.66227	1	1	0.080249	0.075492	0.36407	26	0.0889	0.072993	0.15346	32	0.084824	0.40676	1
Toxoplasmosis	99	0.40265	9.999e-05	0.0003602	0.59735	1	1	0.085483	0.081392	0.38025	34	0.1383	0.29707	0.41015	34	0.12535	0.76202	1
Transcriptional misregulation in cancer	184	0.37695	9.999e-05	0.0003602	0.62305	1	1	0.13576	0.80222	1	98	0.070207	9.999e-05	0.0010678	82	0.088002	0.36516	1
Tuberculosis	164	0.41443	9.999e-05	0.0003602	0.58557	1	1	0.10406	0.21508	0.55438	40	0.093638	0.042196	0.099343	44	0.06912	0.22008	1
Type I diabetes mellitus	23	0.20953	9.999e-05	0.0003602	0.79047	1	1	0.090004	0.30737	0.70741	74	0.16113	0.47815	0.58202	63	0.23681	1	1
Viral carcinogenesis	194	0.46057	9.999e-05	0.0003602	0.53943	1	1	0.097535	0.10259	0.40899	31	0.16389	0.51225	0.60779	15	0.14298	0.78482	1
cAMP signaling pathway	212	0.42926	9.999e-05	0.0003602	0.57074	1	1	0.13138	0.75912	1	30	0.08438	0.043796	0.10151	23	0.12629	0.72783	1
p53 signaling pathway	71	0.21509	9.999e-05	0.0003602	0.78491	1	1	0.086612	0.12639	0.44951	20	0.27594	0.9569	0.96012	21	0.3238	0.9997	1
ABC transporters	45	0.30031	0.00019998	0.00064994	0.69969	0.9999	1	0.098415	0.29107	0.69072	8	0.17342	0.57554	0.66801	5	0.16463	0.73953	1
Epstein-Barr virus infection	180	0.45462	0.00019998	0.00064994	0.54538	0.9999	1	0.078314	0.010699	0.14949	20	0.10526	0.16888	0.27898	24	0.024622	0.047295	1
Gastric cancer	149	0.45024	0.00019998	0.00064994	0.54976	0.9999	1	0.13312	0.75762	1	11	0.033105	0.037696	0.092387	16	0.060896	0.29197	1
Glycerophospholipid metabolism	96	0.40992	0.00019998	0.00064994	0.59008	0.9999	1	0.18419	0.9922	1	37	0.017641	9.999e-05	0.0010678	29	0.052476	0.14989	1
Legionellosis	55	0.3568	0.00019998	0.00064994	0.6432	0.9999	1	0.052272	0.012899	0.14949	55	0.071805	0.0023998	0.011389	35	0.11634	0.68443	1
Lysosome	123	0.42182	0.00019998	0.00064994	0.57818	0.9999	1	0.14476	0.86141	1	22	0.15815	0.47885	0.58202	18	0.065976	0.30907	1
Prion diseases	35	0.2988	0.00019998	0.00064994	0.7012	0.9999	1	0.10881	0.42686	0.80703	80	0.078869	0.00079992	0.005315	57	0.17388	0.9863	1
Salmonella infection	84	0.38758	0.00019998	0.00064994	0.61242	0.9999	1	0.11601	0.46575	0.85963	119	0.076733	9.999e-05	0.0010678	79	0.13183	0.88961	1
Vascular smooth muscle contraction	129	0.44353	0.00019998	0.00064994	0.55647	0.9999	1	0.13406	0.74793	1	10	0.12669	0.36226	0.483	15	0.10416	0.58304	1
Arachidonic acid metabolism	60	0.37986	0.00029997	0.00092465	0.62014	0.9998	1	0.16782	0.92831	1	61	0.080133	0.0049995	0.021054	69	0.098983	0.52425	1
Estrogen signaling pathway	137	0.44892	0.00029997	0.00092465	0.55108	0.9998	1	0.19593	0.9997	1	16	0.050209	0.033497	0.085603	17	0.1053	0.58724	1
Human immunodeficiency virus 1 infection	203	0.46967	0.00029997	0.00092465	0.53033	0.9998	1	0.091138	0.048395	0.28607	53	0.1234	0.13099	0.23175	36	0.18813	0.9806	1
Sphingolipid signaling pathway	119	0.43661	0.00029997	0.00092465	0.56339	0.9998	1	0.075055	0.019598	0.2006	17	0.11842	0.24818	0.35819	14	0.095927	0.53295	1
T cell receptor signaling pathway	100	0.42	0.00029997	0.00092465	0.58	0.9998	1	0.081286	0.058694	0.31392	51	0.12009	0.11819	0.2168	35	0.085062	0.38836	1
Drug metabolism	106	0.42701	0.00039996	0.0011959	0.57299	0.9997	1	0.19454	0.9977	1	42	0.13839	0.27587	0.38866	33	0.11172	0.64724	1
Ether lipid metabolism	46	0.358	0.00039996	0.0011959	0.642	0.9997	1	0.15707	0.84782	1	81	0.11116	0.034197	0.086425	68	0.15929	0.976	1
Melanogenesis	101	0.42223	0.00039996	0.0011959	0.57777	0.9997	1	0.12091	0.52765	0.90152	40	0.07015	0.0080992	0.029177	35	0.11601	0.68163	1
Asthma	16	0.21496	0.00049995	0.0014655	0.78504	0.9996	1	0.058097	0.16688	0.49975	39	0.16891	0.55534	0.65117	62	0.10021	0.53825	1
Gap junction	86	0.42527	0.00049995	0.0014655	0.57473	0.9996	1	0.10583	0.31157	0.71096	70	0.11389	0.055494	0.12201	43	0.15936	0.94711	1
Oxytocin signaling pathway	150	0.46344	0.00059994	0.0017416	0.53656	0.9995	1	0.11501	0.41976	0.80703	28	0.15519	0.44036	0.55322	27	0.13344	0.78902	1
Hepatocellular carcinoma	167	0.47082	0.00069993	0.0019559	0.52918	0.9994	1	0.13059	0.72173	0.9832	33	0.14185	0.32187	0.44146	28	0.23936	0.9969	1
Renin secretion	67	0.39521	0.00069993	0.0019559	0.60479	0.9994	1	0.13877	0.73673	0.99226	57	0.1613	0.46595	0.57481	39	0.21765	0.9975	1
Th17 cell differentiation	93	0.43228	0.00069993	0.0019559	0.56772	0.9994	1	0.074378	0.036796	0.25956	14	0.078388	0.11729	0.2168	25	0.22992	0.9919	1
cGMP-PKG signaling pathway	163	0.46375	0.00069993	0.0019559	0.53625	0.9994	1	0.11279	0.37756	0.77856	33	0.10862	0.11809	0.2168	34	0.11407	0.67223	1
B cell receptor signaling pathway	70	0.40299	0.00079992	0.0021355	0.59701	0.9993	1	0.088082	0.14249	0.46196	34	0.11678	0.15198	0.25968	19	0.071918	0.33707	1
Influenza A	156	0.46267	0.00079992	0.0021355	0.53733	0.9993	1	0.090399	0.071293	0.35528	11	0.04505	0.059594	0.13006	8	0.3053	0.9816	1
Pathogenic Escherichia coli infection	55	0.391	0.00079992	0.0021355	0.609	0.9993	1	0.12293	0.56024	0.91332	28	0.19628	0.73743	0.79313	17	0.15093	0.81962	1
Tight junction	169	0.46658	0.00079992	0.0021355	0.53342	0.9993	1	0.1192	0.49805	0.88117	12	0.078072	0.13009	0.23152	12	0.23393	0.9624	1
Toll-like receptor signaling pathway	102	0.43272	0.00079992	0.0021355	0.56728	0.9993	1	0.069551	0.016598	0.17725	6	0.15076	0.48335	0.58511	22	0.11952	0.69373	1
TGF-beta signaling pathway	88	0.4346	0.00089991	0.0023812	0.5654	0.9992	1	0.092278	0.14769	0.46734	47	0.071308	0.0053995	0.022116	45	0.10586	0.59784	1
Hedgehog signaling pathway	46	0.37068	0.0009999	0.0026225	0.62932	0.9991	1	0.1506	0.80472	1	18	0.075244	0.070393	0.14927	1	1e-100	0.58944	1
Glycosaminoglycan biosynthesis	53	0.38306	0.0010999	0.0028597	0.61694	0.999	1	0.10069	0.31387	0.71096	47	0.080979	0.011999	0.038484	53	0.11204	0.67723	1
Alcoholism	179	0.47613	0.0012999	0.0033219	0.52387	0.9988	1	0.14863	0.93411	1	30	0.1505	0.40226	0.52067	16	0.15078	0.82122	1
Notch signaling pathway	48	0.38122	0.0012999	0.0033219	0.61878	0.9988	1	0.11997	0.52515	0.90152	59	0.088607	0.012499	0.039338	22	0.12058	0.70123	1
Insulin secretion	86	0.44183	0.0013999	0.0035471	0.55817	0.9987	1	0.12885	0.64384	0.953	83	0.059319	9.999e-05	0.0010678	80	0.084556	0.31127	1
DNA replication	36	0.35236	0.0015998	0.0039863	0.64764	0.9985	1	0.16502	0.86051	1	87	0.067313	0.00029997	0.0023603	67	0.05976	0.084792	1
Synaptic vesicle cycle	78	0.4264	0.0015998	0.0039863	0.5736	0.9985	1	0.17255	0.9615	1	86	0.099199	0.0093991	0.031935	81	0.16392	0.9891	1
Cocaine addiction	49	0.3929	0.0019998	0.0049417	0.6071	0.9981	1	0.15234	0.82562	1	294	0.10582	0.00019998	0.0018119	176	0.17413	1	1
Kaposi sarcoma-associated herpesvirus infection	180	0.4838	0.0021998	0.0053913	0.5162	0.9979	1	0.068787	0.0015998	0.047835	89	0.073477	0.00029997	0.0023603	69	0.13807	0.91051	1
Nicotine addiction	40	0.3776	0.0022998	0.0055905	0.6224	0.9978	1	0.24124	0.996	1	13	0.15879	0.50435	0.6008	10	0.19938	0.90211	1
Apelin signaling pathway	135	0.47319	0.0023998	0.0057402	0.52681	0.9977	1	0.079444	0.025497	0.21426	21	0.055205	0.023398	0.063026	18	0.16209	0.86681	1
Cellular senescence	152	0.47908	0.0023998	0.0057402	0.52092	0.9977	1	0.10999	0.33187	0.7316	111	0.10031	0.0042996	0.018631	88	0.12597	0.86651	1
Prostate cancer	96	0.45183	0.0028997	0.0068811	0.54817	0.9972	1	0.094257	0.16898	0.49975	116	0.061773	9.999e-05	0.0010678	100	0.096077	0.48605	1
Wnt signaling pathway	156	0.47686	0.0029997	0.0070623	0.52314	0.9971	1	0.12195	0.56204	0.91332	107	0.080308	0.00029997	0.0023603	96	0.10321	0.59694	1
Choline metabolism in cancer	98	0.45574	0.0033997	0.0079414	0.54426	0.9967	1	0.10881	0.34027	0.73689	177	0.1022	0.00079992	0.005315	147	0.14357	0.9859	1
Hepatitis B	163	0.48515	0.0038996	0.0090386	0.51485	0.9962	1	0.071705	0.0048995	0.10165	61	0.15419	0.39756	0.51683	113	0.059681	0.033297	1
Bile secretion	72	0.43975	0.0039996	0.0091289	0.56025	0.9961	1	0.17648	0.9672	1	43	0.063903	0.0045995	0.019647	42	0.039611	0.041096	1
Ovarian steroidogenesis	48	0.40506	0.0039996	0.0091289	0.59494	0.9961	1	0.12142	0.53895	0.90192	56	0.084861	0.0083992	0.029897	37	0.070996	0.25657	1
JAK-STAT signaling pathway	162	0.49013	0.0044996	0.010192	0.50987	0.9956	1	0.094179	0.09909	0.40119	38	0.051391	0.0018998	0.010144	13	0.12011	0.65213	1
Arrhythmogenic right ventricular cardiomyopathy (ARVC)	72	0.44313	0.0046995	0.010565	0.55687	0.9954	1	0.093708	0.18708	0.51932	57	0.084009	0.0064994	0.025238	42	0.12133	0.74243	1
Fc epsilon RI signaling pathway	66	0.43281	0.0047995	0.010709	0.56719	0.9953	1	0.032947	0.00019998	0.019931	82	0.063759	9.999e-05	0.0010678	74	0.11992	0.78782	1
Acute myeloid leukemia	66	0.43626	0.0051995	0.011516	0.56374	0.9949	1	0.053507	0.011199	0.14949	34	0.10046	0.076892	0.1566	40	0.045175	0.065593	1
Glycosphingolipid biosynthesis	45	0.41033	0.0054995	0.012091	0.58967	0.9946	1	0.17915	0.93721	1	43	0.077235	0.012899	0.040174	64	0.10669	0.63754	1
Aldosterone synthesis and secretion	98	0.46732	0.0056994	0.012349	0.53268	0.9944	1	0.12145	0.53645	0.90192	49	0.13344	0.22068	0.33325	37	0.12278	0.74343	1
Cell cycle	124	0.47724	0.0056994	0.012349	0.52276	0.9944	1	0.10555	0.27077	0.65822	47	0.11052	0.082092	0.16364	90	0.063165	0.071493	1
Cortisol synthesis and secretion	65	0.43382	0.0059994	0.012905	0.56618	0.9941	1	0.16445	0.91581	1	30	0.1163	0.16708	0.27788	3	0.20079	0.76502	1
Purine metabolism	124	0.47949	0.0066993	0.014308	0.52051	0.9934	1	0.18729	0.9972	1	82	0.085718	0.0013999	0.0078973	80	0.10285	0.58614	1
Tyrosine metabolism	36	0.3974	0.0068993	0.01463	0.6026	0.9932	1	0.1725	0.89261	1	91	0.046973	9.999e-05	0.0010678	89	0.091092	0.40986	1
Viral myocarditis	38	0.402	0.0070993	0.014949	0.598	0.993	1	0.040112	0.014099	0.15613	35	0.030322	9.999e-05	0.0010678	20	0.090686	0.48745	1
Glycerolipid metabolism	61	0.44245	0.0071993	0.015053	0.55755	0.9929	1	0.18661	0.9769	1	42	0.038562	9.999e-05	0.0010678	17	0.17127	0.88861	1
Endocytosis	236	0.51149	0.0076992	0.015876	0.48851	0.9924	1	0.11425	0.37606	0.77856	82	0.04969	9.999e-05	0.0010678	29	0.11638	0.68923	1
Thyroid hormone synthesis	74	0.45108	0.0076992	0.015876	0.54892	0.9924	1	0.1671	0.94341	1	15	0.24668	0.86941	0.8965	13	0.27446	0.9872	1
Fanconi anemia pathway	53	0.43044	0.0080992	0.016587	0.56956	0.992	1	0.10257	0.33277	0.7316	33	0.10403	0.09719	0.18686	24	0.059022	0.22528	1
Gastric acid secretion	75	0.45417	0.0085991	0.017491	0.54583	0.9915	1	0.12665	0.61634	0.92606	30	0.14824	0.38406	0.5068	37	0.099612	0.54165	1
Long-term depression	57	0.43874	0.0090991	0.018383	0.56126	0.991	1	0.08508	0.14369	0.46196	45	0.1052	0.063294	0.13658	57	0.15311	0.9512	1
Amino sugar and nucleotide sugar metabolism	48	0.42821	0.010199	0.020466	0.57179	0.9899	1	0.12302	0.55794	0.91332	28	0.1097	0.14349	0.25089	31	0.053984	0.15228	1
Glioma	75	0.45831	0.010499	0.020928	0.54169	0.9896	1	0.09155	0.16988	0.49975	69	0.098364	0.017398	0.049544	54	0.20404	0.9979	1
Phenylalanine metabolism	17	0.32995	0.010899	0.021439	0.67005	0.9892	1	0.14278	0.67623	0.96743	173	0.076952	9.999e-05	0.0010678	121	0.1103	0.72553	1
Pyrimidine metabolism	55	0.44362	0.010899	0.021439	0.55638	0.9892	1	0.1333	0.66723	0.96743	43	0.022259	9.999e-05	0.0010678	5	0.014062	0.35096	1
Maturity onset diabetes of the young	24	0.37336	0.012299	0.024035	0.62664	0.9878	1	0.24487	0.9869	1	5	0.32093	0.88191	0.90616	17	0.037615	0.14509	1
Adherens junction	72	0.46387	0.012499	0.024267	0.53613	0.9876	1	0.066155	0.025797	0.21426	16	0.24369	0.86951	0.8965	8	0.24724	0.94651	1
Bacterial invasion of epithelial cells	66	0.45817	0.013899	0.026811	0.54183	0.9862	1	0.11698	0.48095	0.87662	78	0.047389	9.999e-05	0.0010678	60	0.086552	0.36606	1
Regulation of lipolysis in adipocytes	55	0.44918	0.014199	0.027214	0.55082	0.9859	1	0.1197	0.52175	0.90152	59	0.11444	0.076992	0.1566	42	0.13001	0.80562	1
N-Glycan biosynthesis	50	0.43873	0.014799	0.028183	0.56127	0.9853	1	0.11138	0.42916	0.80703	49	0.079973	0.0076992	0.028776	23	0.11292	0.64304	1
Necroptosis	159	0.50388	0.015198	0.028762	0.49612	0.9849	1	0.08855	0.054595	0.30672	35	0.15585	0.44536	0.55716	38	0.29135	1	1
GnRH signaling pathway	92	0.48146	0.017198	0.032326	0.51854	0.9829	1	0.088207	0.10919	0.41932	103	0.09767	0.0037996	0.016957	115	0.069859	0.092391	1
SNARE interactions in vesicular transport	34	0.4208	0.017298	0.032326	0.5792	0.9828	1	0.080417	0.18458	0.51932	25	0.13309	0.29167	0.40563	26	0.11931	0.69973	1
Other types of O-glycan biosynthesis	22	0.3829	0.019698	0.036582	0.6171	0.9804	1	0.075605	0.21318	0.55426	13	0.1457	0.43486	0.55094	10	0.2744	0.9794	1
Glycosaminoglycan degradation	19	0.36982	0.020598	0.038017	0.63018	0.9795	1	0.15463	0.73443	0.99226	28	0.12673	0.24258	0.35339	36	0.072029	0.26437	1
Salivary secretion	88	0.48485	0.021098	0.038701	0.51515	0.979	1	0.15798	0.92331	1	58	0.14327	0.28557	0.399	33	0.21786	0.9947	1
Dilated cardiomyopathy (DCM)	90	0.48335	0.021798	0.039741	0.51665	0.9783	1	0.070784	0.024098	0.21192	16	0.10662	0.21198	0.32383	13	0.087563	0.48335	1
Central carbon metabolism in cancer	64	0.46712	0.022398	0.040587	0.53288	0.9777	1	0.070779	0.051295	0.29495	28	0.097175	0.090991	0.17782	22	0.12946	0.75392	1
Non-small cell lung cancer	66	0.47188	0.024698	0.044485	0.52812	0.9754	1	0.084838	0.13039	0.45332	73	0.052353	0.00029997	0.0023603	20	0.10144	0.56544	1
Homologous recombination	39	0.439	0.026497	0.047441	0.561	0.9736	1	0.10454	0.37446	0.77856	102	0.086131	0.0013999	0.0078973	74	0.12751	0.85221	1
Metabolism of xenobiotics by cytochrome P450	73	0.48208	0.027497	0.048939	0.51792	0.9726	1	0.22638	0.9991	1	76	0.098055	0.012099	0.038484	42	0.05031	0.084292	1
Progesterone-mediated oocyte maturation	99	0.4935	0.028497	0.050418	0.5065	0.9716	1	0.10517	0.27757	0.66931	79	0.096867	0.009699	0.032555	79	0.081354	0.27677	1
Renin-angiotensin system	23	0.40806	0.032097	0.056453	0.59194	0.968	1	0.10571	0.42346	0.80703	224	0.18376	0.84352	0.88186	112	0.24707	1	1
Shigellosis	65	0.47827	0.033797	0.059095	0.52173	0.9663	1	0.12274	0.55094	0.91332	54	0.068799	0.0021998	0.010783	65	0.10854	0.65023	1
Chronic myeloid leukemia	76	0.48891	0.036196	0.062923	0.51109	0.9639	1	0.054621	0.0076992	0.12789	15	0.10101	0.19128	0.30915	14	0.084044	0.46085	1
Phosphatidylinositol signaling system	97	0.49923	0.037696	0.065151	0.50077	0.9624	1	0.095493	0.17428	0.50106	27	0.25663	0.94571	0.95529	13	0.20929	0.93781	1
Mismatch repair	23	0.41631	0.038896	0.066839	0.58369	0.9612	1	0.20165	0.92891	1	7	0.31989	0.91531	0.93087	10	0.11117	0.63074	1
MicroRNAs in cancer	241	0.53217	0.043596	0.074486	0.46783	0.9565	1	0.075078	0.0012999	0.047835	41	0.079916	0.015298	0.04441	103	0.048214	0.0094991	0.68763
Pancreatic secretion	98	0.50559	0.047095	0.080008	0.49441	0.953	1	0.15459	0.91211	1	4	0.023781	0.19558	0.31106	9	0.31705	0.9899	1
Hypertrophic cardiomyopathy (HCM)	85	0.50049	0.049495	0.08361	0.49951	0.9506	1	0.0519	0.0027997	0.064394	34	0.057161	0.0040996	0.018026	32	0.11424	0.67243	1
Prolactin signaling pathway	70	0.49482	0.052195	0.087676	0.50518	0.94791	1	0.12448	0.58824	0.91829	30	0.10593	0.11389	0.21417	18	0.14337	0.79672	1
Amphetamine addiction	68	0.49682	0.058694	0.098042	0.50318	0.94141	1	0.16915	0.94081	1	23	0.24323	0.90681	0.92722	22	0.11831	0.68563	1
Histidine metabolism	23	0.43631	0.060294	0.10015	0.56369	0.93981	1	0.17644	0.85601	1	93	0.18112	0.72753	0.79102	346	0.034902	9.999e-05	0.029897
Cholesterol metabolism	50	0.48411	0.066593	0.11001	0.51589	0.93351	1	0.20624	0.9888	1	7	0.059867	0.16728	0.27788	12	0.20221	0.92351	1
Thyroid cancer	37	0.46999	0.068693	0.11285	0.53001	0.93141	1	0.061176	0.064294	0.32785	50	0.11015	0.073393	0.15346	74	0.11036	0.68293	1
Mucin type O-glycan biosynthesis	29	0.45806	0.069493	0.11354	0.54194	0.93061	1	0.09808	0.34607	0.73788	89	0.089234	0.0028997	0.013339	37	0.10769	0.61814	1
FoxO signaling pathway	130	0.5233	0.070093	0.1139	0.4767	0.93001	1	0.090138	0.091591	0.40119	14	0.054424	0.054295	0.12115	3	7.079e-09	0.31057	1
VEGF signaling pathway	58	0.49595	0.070493	0.11393	0.50405	0.92961	1	0.11479	0.46055	0.85624	14	0.089674	0.15968	0.26975	8	0.050984	0.34597	1
Galactose metabolism	31	0.46242	0.071693	0.11525	0.53758	0.92841	1	0.10826	0.42116	0.80703	29	0.11576	0.16298	0.27378	19	0.13006	0.73413	1
Ferroptosis	40	0.47865	0.072793	0.11625	0.52135	0.92731	1	0.11667	0.49475	0.88117	14	0.21558	0.75972	0.81418	90	0.05025	0.018398	0.68763
Epithelial cell signaling in Helicobacter pylori infection	68	0.50324	0.073093	0.11625	0.49676	0.92701	1	0.13183	0.67363	0.96743	80	0.10177	0.014399	0.042625	70	0.13014	0.86481	1
Vitamin digestion and absorption	23	0.44797	0.076992	0.1218	0.55203	0.92311	1	0.14224	0.69053	0.97442	211	0.078082	9.999e-05	0.0010678	141	0.14188	0.9811	1
Pentose phosphate pathway	30	0.46563	0.079692	0.12541	0.53437	0.92041	1	0.20507	0.96	1	32	0.17184	0.57864	0.66801	42	0.17246	0.9704	1
Dopaminergic synapse	131	0.52551	0.081392	0.12706	0.47449	0.91871	1	0.14277	0.84902	1	34	0.066267	0.0090991	0.031272	41	0.073068	0.26727	1
HIF-1 signaling pathway	100	0.51934	0.081592	0.12706	0.48066	0.91851	1	0.097442	0.19488	0.52026	49	0.16578	0.53175	0.62843	49	0.1434	0.90521	1
Fatty acid biosynthesis	13	0.40632	0.084992	0.13167	0.59368	0.91511	1	0.17004	0.77872	1	9	0.062687	0.12849	0.23005	10	1.1351e-05	0.038296	1
Glutathione metabolism	55	0.49766	0.086391	0.13315	0.50234	0.91371	1	0.14451	0.77122	1	63	0.14244	0.25737	0.36821	43	0.18116	0.9843	1
Glycolysis / Gluconeogenesis	67	0.50527	0.089891	0.13783	0.49473	0.91021	1	0.11138	0.40666	0.80703	29	0.17994	0.62484	0.70501	85	0.046587	0.012999	0.68763
Linoleic acid metabolism	28	0.46665	0.092091	0.14049	0.53335	0.90801	1	0.25958	0.9951	1	33	0.08745	0.044196	0.10165	22	0.17615	0.92771	1
Glycosylphosphatidylinositol (GPI)-anchor biosynthesis	24	0.46104	0.09839	0.14933	0.53896	0.90171	1	0.156	0.77142	1	315	0.089898	9.999e-05	0.0010678	213	0.13009	0.972	1
Chemical carcinogenesis	80	0.51865	0.10199	0.15339	0.48135	0.89811	1	0.23583	0.9997	1	12	0.11099	0.27037	0.38314	22	0.15981	0.88461	1
RNA degradation	76	0.5158	0.10209	0.15339	0.4842	0.89801	1	0.15607	0.89741	1	16	0.19032	0.66983	0.74178	14	0.22193	0.9594	1
Fat digestion and absorption	41	0.49657	0.11089	0.16578	0.50343	0.88921	1	0.30045	1	1	25	0.25181	0.93571	0.94839	58	0.089065	0.40336	1
Colorectal cancer	86	0.52259	0.11299	0.16808	0.47741	0.88711	1	0.069424	0.023198	0.21192	55	0.032179	9.999e-05	0.0010678	21	0.18333	0.93951	1
Neurotrophin signaling pathway	119	0.53219	0.11389	0.16858	0.46781	0.88621	1	0.090507	0.09819	0.40119	77	0.070364	0.00049995	0.0037371	54	0.12556	0.80482	1
Endocrine and other factor-regulated calcium reabsorption	48	0.50774	0.12469	0.18365	0.49226	0.87541	1	0.13425	0.67353	0.96743	11	0.074805	0.13609	0.23935	6	0.26741	0.93011	1
Nicotinate and nicotinamide metabolism	29	0.4886	0.13189	0.19253	0.5114	0.86821	1	0.09282	0.30357	0.70741	48	0.084517	0.016998	0.04887	49	0.10625	0.61034	1
Amyotrophic lateral sclerosis (ALS)	51	0.51187	0.13279	0.19253	0.48813	0.86731	1	0.13768	0.70393	0.97442	96	0.092215	0.0031997	0.014496	50	0.16954	0.9795	1
Taurine and hypotaurine metabolism	11	0.42836	0.13309	0.19253	0.57164	0.86701	1	0.13472	0.60794	0.92606	13	0.20849	0.73553	0.79313	14	0.16216	0.84622	1
Mineral absorption	51	0.51201	0.13329	0.19253	0.48799	0.86681	1	0.12606	0.57884	0.91829	74	0.06219	9.999e-05	0.0010678	46	0.12111	0.74493	1
beta-Alanine metabolism	31	0.49342	0.13549	0.19476	0.50658	0.86461	1	0.13088	0.61634	0.92606	9	0.17225	0.55324	0.65117	33	0.12411	0.74633	1
Aldosterone-regulated sodium reabsorption	37	0.50204	0.13699	0.19598	0.49796	0.86311	1	0.10113	0.34797	0.73788	7	0.39979	0.9773	0.9773	10	0.21738	0.92771	1
ErbB signaling pathway	84	0.528	0.13919	0.19817	0.472	0.86091	1	0.080795	0.072693	0.35631	29	0.12413	0.21458	0.32568	7	0.12126	0.63544	1
Tryptophan metabolism	42	0.50561	0.14199	0.2012	0.49439	0.85811	1	0.12425	0.57834	0.91829	24	0.056753	0.014199	0.042454	11	0.22238	0.94261	1
Autoimmune thyroid disease	32	0.49525	0.14489	0.20434	0.50475	0.85521	1	0.11613	0.51005	0.89184	50	0.11137	0.078492	0.15831	48	0.1009	0.55364	1
Fructose and mannose metabolism	33	0.5002	0.14709	0.20647	0.4998	0.85301	1	0.078589	0.17048	0.49975	36	0.13873	0.29767	0.41015	34	0.10939	0.62984	1
Spliceosome	132	0.54144	0.14779	0.20648	0.45856	0.85231	1	0.16393	0.9754	1	6	0.19858	0.64934	0.72397	25	0.039845	0.10139	1
Retinol metabolism	66	0.52397	0.15038	0.20914	0.47603	0.84972	1	0.20549	0.994	1	52	0.075005	0.0051995	0.021592	44	0.11701	0.70863	1
Steroid hormone biosynthesis	59	0.52135	0.15228	0.2108	0.47865	0.84782	1	0.24234	0.9996	1	7	0.21922	0.71453	0.77972	38	0.024988	0.014999	0.68763
Adrenergic signaling in cardiomyocytes	145	0.54351	0.15578	0.21465	0.45649	0.84432	1	0.10055	0.17218	0.49983	63	0.090356	0.009799	0.032555	27	0.22082	0.9933	1
Protein processing in endoplasmic reticulum	161	0.54684	0.15938	0.2186	0.45316	0.84072	1	0.12409	0.59274	0.91829	4	0.011041	0.14539	0.25273	19	0.10671	0.58864	1
Base excision repair	33	0.50596	0.16618	0.22689	0.49404	0.83392	1	0.15014	0.77172	1	71	0.11311	0.052195	0.11734	90	0.13275	0.91011	1
Longevity regulating pathway	102	0.53925	0.17308	0.23524	0.46075	0.82702	1	0.13197	0.70053	0.97442	121	0.07269	0.00019998	0.0018119	79	0.11891	0.78692	1
Cytosolic DNA-sensing pathway	61	0.52914	0.18638	0.25216	0.47086	0.81372	1	0.049833	0.0071993	0.12662	10	0.0009814	0.0019998	0.01049	13	0.033871	0.17458	1
Nucleotide excision repair	45	0.52213	0.19278	0.25965	0.47787	0.80732	1	0.18216	0.94501	1	64	0.17294	0.61174	0.69695	60	0.20259	0.9991	1
Vibrio cholerae infection	50	0.52911	0.19828	0.26586	0.47089	0.80182	1	0.15991	0.86761	1	32	0.15828	0.46715	0.57481	23	0.098539	0.53335	1
mTOR signaling pathway	150	0.55239	0.21448	0.28629	0.44761	0.78562	1	0.11996	0.51415	0.89378	13	0.15318	0.47495	0.58201	26	0.038027	0.088791	1
Steroid biosynthesis	19	0.50071	0.21628	0.28741	0.49929	0.78382	1	0.24353	0.9721	1	31	0.073133	0.019698	0.053543	39	0.069888	0.24108	1
Retrograde endocannabinoid signaling	140	0.55197	0.22018	0.2913	0.44803	0.77992	1	0.11514	0.42626	0.80703	36	0.14254	0.32917	0.44941	40	0.16825	0.959	1
Lysine degradation	59	0.53727	0.22868	0.30121	0.46273	0.77142	1	0.080427	0.11039	0.41932	7	0.18258	0.59844	0.68557	24	0.12221	0.71053	1
Pancreatic cancer	75	0.54172	0.22988	0.30146	0.45828	0.77022	1	0.069985	0.032497	0.24914	59	0.17105	0.57754	0.66801	103	0.13291	0.92361	1
Thyroid hormone signaling pathway	116	0.55025	0.23378	0.30524	0.44975	0.76632	1	0.1069	0.29947	0.70505	139	0.091986	0.00069993	0.004867	66	0.11962	0.77202	1
Type II diabetes mellitus	46	0.53913	0.26257	0.34013	0.46087	0.73753	1	0.14868	0.79102	1	143	0.089659	9.999e-05	0.0010678	87	0.12166	0.82512	1
Phototransduction	27	0.52667	0.26277	0.34013	0.47333	0.73733	1	0.18447	0.90801	1	130	0.083463	9.999e-05	0.0010678	83	0.16088	0.9881	1
alpha-Linolenic acid metabolism	24	0.5244	0.27347	0.35245	0.4756	0.72663	1	0.20181	0.93981	1	31	0.12893	0.23878	0.35339	24	0.10779	0.60424	1
Inositol phosphate metabolism	74	0.55141	0.28317	0.36338	0.44859	0.71693	1	0.070575	0.038196	0.25956	79	0.078686	0.0013999	0.0078973	51	0.12589	0.80122	1
Endometrial cancer	58	0.54825	0.28547	0.36477	0.45175	0.71463	1	0.086651	0.15338	0.47773	26	0.070148	0.028997	0.076054	42	0.083701	0.36446	1
RIG-I-like receptor signaling pathway	70	0.55387	0.29937	0.3809	0.44613	0.70073	1	0.071325	0.043896	0.2837	40	0.1032	0.073993	0.15364	27	0.19147	0.9716	1
PPAR signaling pathway	74	0.55578	0.31327	0.3969	0.44422	0.68683	1	0.17219	0.9597	1	13	0.046223	0.043396	0.10137	10	0.18303	0.87061	1
Vasopressin-regulated water reabsorption	44	0.55044	0.32567	0.41086	0.44956	0.67443	1	0.20123	0.9774	1	32	0.2301	0.90861	0.92722	34	0.18233	0.9721	1
Pantothenate and CoA biosynthesis	19	0.54116	0.34477	0.43313	0.45884	0.65533	1	0.0297	0.044596	0.2837	65	0.15899	0.44016	0.55322	75	0.077124	0.21928	1
Long-term potentiation	67	0.55792	0.34777	0.43507	0.44208	0.65233	1	0.12139	0.53995	0.90192	52	0.042649	0.00019998	0.0018119	23	0.17559	0.92951	1
Adipocytokine signaling pathway	69	0.56581	0.38016	0.47362	0.43419	0.61994	1	0.11537	0.46105	0.85624	81	0.1395	0.20388	0.31916	51	0.072892	0.23268	1
Proximal tubule bicarbonate reclamation	23	0.55586	0.39156	0.48527	0.44414	0.60854	1	0.019571	0.012999	0.14949	34	0.20536	0.80862	0.85737	45	0.14365	0.89111	1
Fatty acid degradation	44	0.56266	0.39276	0.48527	0.43734	0.60734	1	0.061278	0.048795	0.28607	20	0.083713	0.084092	0.16651	14	0.075708	0.41306	1
Mitophagy	64	0.56996	0.41726	0.51342	0.43004	0.58284	1	0.09596	0.23168	0.58689	47	0.18336	0.68383	0.75115	41	0.12889	0.80232	1
Ribosome biogenesis in eukaryotes	96	0.5729	0.42116	0.51609	0.4271	0.57894	1	0.14006	0.78882	1	51	0.086846	0.013899	0.041977	33	0.16108	0.92601	1
Carbohydrate digestion and absorption	44	0.56788	0.42306	0.5163	0.43212	0.57704	1	0.1091	0.40816	0.80703	6	0.087954	0.27687	0.38866	11	0.22002	0.94091	1
Biosynthesis of unsaturated fatty acids	27	0.56748	0.43626	0.52907	0.43252	0.56384	1	0.076451	0.18758	0.51932	74	0.1088	0.033397	0.085603	38	0.20261	0.9932	1
Arginine biosynthesis	20	0.56633	0.43706	0.52907	0.43367	0.56304	1	0.076592	0.24128	0.60118	34	0.1199	0.17198	0.281	31	0.12585	0.75452	1
Starch and sucrose metabolism	36	0.57547	0.46525	0.56093	0.42453	0.53485	1	0.13282	0.63954	0.95135	79	0.11661	0.054895	0.12158	59	0.14948	0.94571	1
One carbon pool by folate	19	0.57875	0.48675	0.58449	0.42125	0.51335	1	0.14977	0.71093	0.97957	54	0.080424	0.0072993	0.027626	39	0.17323	0.9651	1
Glycine, serine and threonine metabolism	39	0.5814	0.49155	0.58789	0.4186	0.50855	1	0.17552	0.91281	1	34	0.11588	0.14729	0.2543	13	0.15356	0.80182	1
Fatty acid elongation	27	0.58129	0.49925	0.59472	0.41871	0.50085	1	0.049574	0.058794	0.31392	67	0.065998	0.00059994	0.0043752	52	0.086724	0.37886	1
Insulin resistance	107	0.58174	0.51405	0.60787	0.41826	0.48605	1	0.094852	0.14849	0.46734	57	0.12789	0.14799	0.2543	75	0.19132	0.9991	1
Non-homologous end-joining	13	0.58622	0.51435	0.60787	0.41378	0.48575	1	0.22681	0.93191	1	37	0.010578	9.999e-05	0.0010678	15	0.26027	0.9876	1
Selenocompound metabolism	17	0.5914	0.53085	0.62489	0.4086	0.46925	1	0.17341	0.82522	1	15	0.1405	0.39466	0.5153	21	0.12733	0.73003	1
Collecting duct acid secretion	27	0.5889	0.53635	0.62889	0.4111	0.46375	1	0.090165	0.28457	0.6807	9	0.20301	0.67663	0.74654	10	0.28	0.9823	1
Thiamine metabolism	14	0.59576	0.53955	0.63017	0.40424	0.46055	1	0.18542	0.83992	1	27	0.21884	0.83592	0.87698	32	0.26217	0.9998	1
Oocyte meiosis	125	0.58605	0.55674	0.64568	0.41395	0.44336	1	0.10939	0.32677	0.72913	44	0.13611	0.24348	0.35339	34	0.21972	0.9956	1
Folate biosynthesis	25	0.59409	0.55714	0.64568	0.40591	0.44296	1	0.11317	0.47415	0.86976	3	0.17924	0.58554	0.67337	7	0.05153	0.37526	1
Arginine and proline metabolism	48	0.59658	0.58314	0.6732	0.40342	0.41696	1	0.15891	0.85641	1	70	0.14073	0.23348	0.34905	45	0.18282	0.9843	1
Primary bile acid biosynthesis	17	0.60661	0.58694	0.67498	0.39339	0.41316	1	0.29249	0.9931	1	58	0.070077	0.0010999	0.0067116	42	0.096765	0.50855	1
Autophagy	128	0.59432	0.63104	0.72291	0.40568	0.36906	1	0.12364	0.58664	0.91829	49	0.067453	0.0021998	0.010783	39	0.12347	0.76212	1
Nitrogen metabolism	17	0.6214	0.63674	0.72666	0.3786	0.36336	1	0.19711	0.89931	1	69	0.038372	9.999e-05	0.0010678	41	0.082753	0.36136	1
AMPK signaling pathway	120	0.59756	0.64834	0.73708	0.40244	0.35176	1	0.12446	0.59684	0.91987	59	0.13978	0.24918	0.35819	23	0.21929	0.9836	1
Alanine, aspartate and glutamate metabolism	35	0.61119	0.65413	0.73817	0.38881	0.34597	1	0.12915	0.61574	0.92606	6	0.075484	0.24258	0.35339	5	0.2058	0.86191	1
Circadian rhythm	30	0.6153	0.65423	0.73817	0.3847	0.34587	1	0.10624	0.41176	0.80703	4	0.14946	0.50045	0.59854	18	0.029724	0.093491	1
Pentose and glucuronate interconversions	34	0.61494	0.66173	0.74383	0.38506	0.33837	1	0.14258	0.72343	0.9832	52	0.06678	0.0021998	0.010783	26	0.10719	0.60794	1
Renal cell carcinoma	68	0.60521	0.67553	0.7565	0.39479	0.32457	1	0.078519	0.086191	0.39047	54	0.086308	0.012099	0.038484	39	0.057858	0.14599	1
mRNA surveillance pathway	90	0.60997	0.73003	0.81447	0.39003	0.27007	1	0.13417	0.72123	0.9832	64	0.12034	0.09549	0.1854	138	0.058686	0.016498	0.68763
Glucagon signaling pathway	101	0.61572	0.78192	0.86912	0.38428	0.21818	1	0.12673	0.61434	0.92606	6	0.27309	0.82722	0.87354	8	0.11967	0.65373	1
Ubiquinone and other terpenoid-quinone biosynthesis	11	0.69435	0.79302	0.8782	0.30565	0.20708	1	0.066399	0.26017	0.64291	20	0.076075	0.063494	0.13658	17	0.043648	0.17278	1
Cysteine and methionine metabolism	47	0.63776	0.81292	0.89691	0.36224	0.18718	1	0.16106	0.86821	1	53	0.13262	0.19328	0.31064	63	0.085264	0.34747	1
Synthesis and degradation of ketone bodies	10	0.70885	0.81642	0.89746	0.29115	0.18368	1	0.089842	0.39196	0.79908	42	0.18007	0.63974	0.71641	32	0.15008	0.88881	1
Ascorbate and aldarate metabolism	27	0.67102	0.85141	0.9325	0.32898	0.14869	1	0.17413	0.87251	1	92	0.12961	0.10279	0.19566	77	0.10677	0.64114	1
RNA transport	162	0.6247	0.89631	0.97809	0.3753	0.10379	1	0.1468	0.91771	1	57	0.047094	9.999e-05	0.0010678	45	0.097997	0.51155	1
Pyruvate metabolism	39	0.67952	0.91281	0.99247	0.32048	0.087291	1	0.076411	0.13659	0.45887	59	0.069383	0.0013999	0.0078973	40	0.10923	0.64084	1
Butanoate metabolism	28	0.70996	0.93821	1	0.29004	0.061894	0.77109	0.10689	0.41746	0.80703	116	0.1194	0.032397	0.084232	68	0.16369	0.9822	1
Ubiquitin mediated proteolysis	135	0.64242	0.94451	1	0.35758	0.055594	0.72273	0.12949	0.68403	0.97393	21	0.13547	0.33797	0.45725	21	0.11304	0.63984	1
Cardiac muscle contraction	74	0.66816	0.9559	1	0.33184	0.044196	0.60066	0.069537	0.035296	0.25956	95	0.078952	0.00029997	0.0023603	69	0.13864	0.91381	1
Basal transcription factors	44	0.70333	0.9693	1	0.29667	0.030797	0.43849	0.14865	0.78182	1	18	0.04746	0.018198	0.050382	5	0.24316	0.90031	1
Insulin signaling pathway	137	0.65514	0.9752	1	0.34486	0.024898	0.37222	0.079411	0.023898	0.21192	20	0.11098	0.19798	0.31321	26	0.17768	0.94631	1
Glyoxylate and dicarboxylate metabolism	28	0.75491	0.9827	1	0.24509	0.017398	0.27379	0.12622	0.58044	0.91829	20	0.070567	0.051795	0.11732	16	0.29992	0.9978	1
RNA polymerase	31	0.7475	0.9848	1	0.2525	0.015298	0.25412	0.13584	0.65743	0.96743	3	0.0010078	0.12789	0.23005	8	0.090921	0.50505	1
Aminoacyl-tRNA biosynthesis	44	0.72489	0.9866	1	0.27511	0.013499	0.23742	0.10092	0.31987	0.7191	48	0.17642	0.62754	0.70539	87	0.1036	0.59754	1
Protein export	23	0.78297	0.9871	1	0.21703	0.012999	0.23742	0.090074	0.30757	0.70741	29	0.1067	0.12149	0.22149	29	0.12289	0.73163	1
Huntington disease	174	0.65707	0.9881	1	0.34293	0.011999	0.23742	0.092814	0.076792	0.36446	8	0.080835	0.20788	0.32329	39	0.039306	0.048695	1
Mannose type O-glycan biosynthesis	22	0.79466	0.9885	1	0.20534	0.011599	0.23742	0.102	0.39646	0.80096	73	0.1351	0.17948	0.29166	56	0.13271	0.86441	1
Peroxisome	83	0.7056	0.9953	1	0.2944	0.0047995	0.11039	0.13808	0.75392	1	20	0.23232	0.86351	0.8965	24	0.17532	0.93081	1
Terpenoid backbone biosynthesis	22	0.81961	0.9953	1	0.18039	0.0047995	0.11039	0.051494	0.094291	0.40119	23	0.15015	0.41336	0.52844	27	0.16822	0.92661	1
Porphyrin and chlorophyll metabolism	42	0.75541	0.9956	1	0.24459	0.0044996	0.11039	0.13442	0.67393	0.96743	104	0.08473	0.00049995	0.0037371	90	0.11233	0.71953	1
Propanoate metabolism	31	0.8096	0.9991	1	0.1904	0.0009999	0.029897	0.070568	0.13339	0.45355	23	0.045136	0.0078992	0.028803	15	0.032408	0.13899	1
Thermogenesis	202	0.68219	0.9995	1	0.31781	0.00059994	0.019931	0.07822	0.0069993	0.12662	13	0.14917	0.45235	0.56356	10	0.13324	0.71313	1
Non-alcoholic fatty liver disease (NAFLD)	144	0.70941	0.9998	1	0.29059	0.00029997	0.011211	0.057241	0.00039996	0.029897	84	0.1417	0.22258	0.33443	72	0.098913	0.53405	1
Parkinson disease	114	0.75113	0.9999	1	0.24887	0.00019998	0.008542	0.08051	0.037296	0.25956	12	0.25061	0.85691	0.89274	12	0.153	0.79952	1
Valine, leucine and isoleucine degradation	47	0.82036	0.9999	1	0.17964	0.00019998	0.008542	0.046375	0.011599	0.14949	17	0.19556	0.68583	0.75115	14	0.052338	0.25117	1
Alzheimer disease	152	0.7273	1	1	0.2727	9.999e-05	0.0059794	0.06641	0.0022998	0.057303	121	0.11512	0.017798	0.050204	91	0.153	0.9819	1
Citrate cycle (TCA cycle)	30	0.92881	1	1	0.071186	9.999e-05	0.0059794	0.0090397	0.0009999	0.047835	87	0.10097	0.011599	0.03811	76	0.12632	0.84802	1
Olfactory transduction	441	0.79359	1	1	0.20641	9.999e-05	0.0059794	0.065578	9.999e-05	0.014949	33	0.11924	0.17138	0.281	57	0.14281	0.91241	1
Oxidative phosphorylation	104	0.85815	1	1	0.14185	9.999e-05	0.0059794	0.072506	0.020398	0.2006	69	0.15732	0.41356	0.52844	81	0.088127	0.36826	1
Proteasome	45	0.85094	1	1	0.14906	9.999e-05	0.0059794	0.055201	0.031197	0.24547	56	0.059749	0.00089991	0.005725	15	0.1869	0.91401	1
